# Supplementary material for: Whole‐transcriptome defines novel glucose metabolic subtypes in colorectal cancer
Source: J Cell Mol Med. 2023 Dec 20;28(5):e18065. doi: 10.1111/jcmm.18065 (PMC10902307; doi:10.1111/jcmm.18065)
Supplement: Supplementary file 2 — Table S1: [file JCMM-28-e18065-s003.xlsx]

## Sheet: 2 228 carbohydrate metabolism-r
Gene Symbol	Description	Category	Gifts	GC Id	Relevance score	GeneCards Link
INS	Insulin	Protein Coding	50	GC11M002159	48.596	https://www.genecards.org/cgi-bin/carddisp.pl?gene=INS
MMACHC	Metabolism Of Cobalamin Associated C	Protein Coding	45	GC01P045500	41.2303	https://www.genecards.org/cgi-bin/carddisp.pl?gene=MMACHC
MTR	5-Methyltetrahydrofolate-Homocysteine Methyltransferase	Protein Coding	50	GC01P236795	37.7359	https://www.genecards.org/cgi-bin/carddisp.pl?gene=MTR
CYP2D6	Cytochrome P450 Family 2 Subfamily D Member 6	Protein Coding	49	GC22M042126	36.4561	https://www.genecards.org/cgi-bin/carddisp.pl?gene=CYP2D6
APOE	Apolipoprotein E	Protein Coding	53	GC19P069967	35.5075	https://www.genecards.org/cgi-bin/carddisp.pl?gene=APOE
LEP	Leptin	Protein Coding	49	GC07P128241	34.2087	https://www.genecards.org/cgi-bin/carddisp.pl?gene=LEP
ADIPOQ	Adiponectin, C1Q And Collagen Domain Containing	Protein Coding	48	GC03P186842	33.0541	https://www.genecards.org/cgi-bin/carddisp.pl?gene=ADIPOQ
SLC19A3	Solute Carrier Family 19 Member 3	Protein Coding	48	GC02M227685	32.6461	https://www.genecards.org/cgi-bin/carddisp.pl?gene=SLC19A3
PPARG	Peroxisome Proliferator Activated Receptor Gamma	Protein Coding	55	GC03P012287	32.0445	https://www.genecards.org/cgi-bin/carddisp.pl?gene=PPARG
ACADM	Acyl-CoA Dehydrogenase Medium Chain	Protein Coding	48	GC01P075724	31.9284	https://www.genecards.org/cgi-bin/carddisp.pl?gene=ACADM
CYP2C19	Cytochrome P450 Family 2 Subfamily C Member 19	Protein Coding	48	GC10P094762	31.8333	https://www.genecards.org/cgi-bin/carddisp.pl?gene=CYP2C19
MMADHC	Metabolism Of Cobalamin Associated D	Protein Coding	45	GC02M149569	30.8691	https://www.genecards.org/cgi-bin/carddisp.pl?gene=MMADHC
APOB	Apolipoprotein B	Protein Coding	50	GC02M020956	30.8266	https://www.genecards.org/cgi-bin/carddisp.pl?gene=APOB
CYP3A4	Cytochrome P450 Family 3 Subfamily A Member 4	Protein Coding	52	GC07M099759	30.1823	https://www.genecards.org/cgi-bin/carddisp.pl?gene=CYP3A4
IL6	Interleukin 6	Protein Coding	53	GC07P022725	30.0206	https://www.genecards.org/cgi-bin/carddisp.pl?gene=IL6
TPK1	Thiamin Pyrophosphokinase 1	Protein Coding	48	GC07M144451	28.4548	https://www.genecards.org/cgi-bin/carddisp.pl?gene=TPK1
MTRR	5-Methyltetrahydrofolate-Homocysteine Methyltransferase Reductase	Protein Coding	46	GC05P007851	28.3694	https://www.genecards.org/cgi-bin/carddisp.pl?gene=MTRR
PMM2	Phosphomannomutase 2	Protein Coding	49	GC16P008788	27.9275	https://www.genecards.org/cgi-bin/carddisp.pl?gene=PMM2
LPL	Lipoprotein Lipase	Protein Coding	52	GC08P019901	27.7365	https://www.genecards.org/cgi-bin/carddisp.pl?gene=LPL
MTHFR	Methylenetetrahydrofolate Reductase	Protein Coding	50	GC01M011785	26.7432	https://www.genecards.org/cgi-bin/carddisp.pl?gene=MTHFR
GCK	Glucokinase	Protein Coding	52	GC07M044528	26.4449	https://www.genecards.org/cgi-bin/carddisp.pl?gene=GCK
PPARA	Peroxisome Proliferator Activated Receptor Alpha	Protein Coding	49	GC22P046150	26.2749	https://www.genecards.org/cgi-bin/carddisp.pl?gene=PPARA
SFTPC	Surfactant Protein C	Protein Coding	44	GC08P022156	26.2067	https://www.genecards.org/cgi-bin/carddisp.pl?gene=SFTPC
ALB	Albumin	Protein Coding	52	GC04P073397	25.6148	https://www.genecards.org/cgi-bin/carddisp.pl?gene=ALB
GHRL	Ghrelin And Obestatin Prepropeptide	Protein Coding	45	GC03M010285	24.6092	https://www.genecards.org/cgi-bin/carddisp.pl?gene=GHRL
CRP	C-Reactive Protein	Protein Coding	48	GC01M159728	24.3505	https://www.genecards.org/cgi-bin/carddisp.pl?gene=CRP
MMAA	Metabolism Of Cobalamin Associated A	Protein Coding	43	GC04P145607	24.2759	https://www.genecards.org/cgi-bin/carddisp.pl?gene=MMAA
IGF1	Insulin Like Growth Factor 1	Protein Coding	50	GC12M102395	24.0357	https://www.genecards.org/cgi-bin/carddisp.pl?gene=IGF1
MLXIPL	MLX Interacting Protein Like	Protein Coding	45	GC07M073593	23.5837	https://www.genecards.org/cgi-bin/carddisp.pl?gene=MLXIPL
CHST6	Carbohydrate Sulfotransferase 6	Protein Coding	45	GC16M075472	23.5311	https://www.genecards.org/cgi-bin/carddisp.pl?gene=CHST6
MMAB	Metabolism Of Cobalamin Associated B	Protein Coding	47	GC12M109553	23.4383	https://www.genecards.org/cgi-bin/carddisp.pl?gene=MMAB
INSR	Insulin Receptor	Protein Coding	56	GC19M007112	23.1394	https://www.genecards.org/cgi-bin/carddisp.pl?gene=INSR
PPARGC1A	PPARG Coactivator 1 Alpha	Protein Coding	48	GC04M023755	22.9091	https://www.genecards.org/cgi-bin/carddisp.pl?gene=PPARGC1A
CYP2C9	Cytochrome P450 Family 2 Subfamily C Member 9	Protein Coding	49	GC10P094938	22.8618	https://www.genecards.org/cgi-bin/carddisp.pl?gene=CYP2C9
KHK	Ketohexokinase	Protein Coding	48	GC02P027086	22.6283	https://www.genecards.org/cgi-bin/carddisp.pl?gene=KHK
G6PD	Glucose-6-Phosphate Dehydrogenase	Protein Coding	53	GC0XM154558	22.6059	https://www.genecards.org/cgi-bin/carddisp.pl?gene=G6PD
CYP1A2	Cytochrome P450 Family 1 Subfamily A Member 2	Protein Coding	48	GC15P074748	22.4983	https://www.genecards.org/cgi-bin/carddisp.pl?gene=CYP1A2
GGT1	Gamma-Glutamyltransferase 1	Protein Coding	52	GC22P024583	22.4735	https://www.genecards.org/cgi-bin/carddisp.pl?gene=GGT1
ACE	Angiotensin I Converting Enzyme	Protein Coding	54	GC17P063477	22.2539	https://www.genecards.org/cgi-bin/carddisp.pl?gene=ACE
SLC25A19	Solute Carrier Family 25 Member 19	Protein Coding	45	GC17M075273	22.2207	https://www.genecards.org/cgi-bin/carddisp.pl?gene=SLC25A19
OTC	Ornithine Transcarbamylase	Protein Coding	48	GC0XP038353	22.2189	https://www.genecards.org/cgi-bin/carddisp.pl?gene=OTC
AKT1	AKT Serine/Threonine Kinase 1	Protein Coding	56	GC14M104769	21.9798	https://www.genecards.org/cgi-bin/carddisp.pl?gene=AKT1
APOA1	Apolipoprotein A1	Protein Coding	52	GC11M116835	21.9491	https://www.genecards.org/cgi-bin/carddisp.pl?gene=APOA1
MIR122	MicroRNA 122	RNA Gene	24	GC18P058451	21.9086	https://www.genecards.org/cgi-bin/carddisp.pl?gene=MIR122
GCG	Glucagon	Protein Coding	44	GC02M162142	21.8107	https://www.genecards.org/cgi-bin/carddisp.pl?gene=GCG
GALT	Galactose-1-Phosphate Uridylyltransferase	Protein Coding	49	GC09P048032	21.7097	https://www.genecards.org/cgi-bin/carddisp.pl?gene=GALT
CYP2B6	Cytochrome P450 Family 2 Subfamily B Member 6	Protein Coding	48	GC19P040991	21.6722	https://www.genecards.org/cgi-bin/carddisp.pl?gene=CYP2B6
APOA5	Apolipoprotein A5	Protein Coding	47	GC11M116789	21.625	https://www.genecards.org/cgi-bin/carddisp.pl?gene=APOA5
TNF	Tumor Necrosis Factor	Protein Coding	54	GC06P087731	21.6234	https://www.genecards.org/cgi-bin/carddisp.pl?gene=TNF
IRS1	Insulin Receptor Substrate 1	Protein Coding	49	GC02M226731	21.4681	https://www.genecards.org/cgi-bin/carddisp.pl?gene=IRS1
CHST10	Carbohydrate Sulfotransferase 10	Protein Coding	41	GC02M100391	21.4629	https://www.genecards.org/cgi-bin/carddisp.pl?gene=CHST10
CYP1A1	Cytochrome P450 Family 1 Subfamily A Member 1	Protein Coding	50	GC15M074719	21.3199	https://www.genecards.org/cgi-bin/carddisp.pl?gene=CYP1A1
CHST1	Carbohydrate Sulfotransferase 1	Protein Coding	45	GC11M045647	21.2712	https://www.genecards.org/cgi-bin/carddisp.pl?gene=CHST1
GPT	Glutamic--Pyruvic Transaminase	Protein Coding	44	GC08P144502	21.268	https://www.genecards.org/cgi-bin/carddisp.pl?gene=GPT
SLC2A1	Solute Carrier Family 2 Member 1	Protein Coding	56	GC01M042925	21.234	https://www.genecards.org/cgi-bin/carddisp.pl?gene=SLC2A1
SLC25A13	Solute Carrier Family 25 Member 13	Protein Coding	49	GC07M096120	21.1143	https://www.genecards.org/cgi-bin/carddisp.pl?gene=SLC25A13
PC	Pyruvate Carboxylase	Protein Coding	50	GC11M066848	21.0539	https://www.genecards.org/cgi-bin/carddisp.pl?gene=PC
PRODH	Proline Dehydrogenase 1	Protein Coding	48	GC22M018912	21.0071	https://www.genecards.org/cgi-bin/carddisp.pl?gene=PRODH
CHST5	Carbohydrate Sulfotransferase 5	Protein Coding	44	GC16M075528	20.9923	https://www.genecards.org/cgi-bin/carddisp.pl?gene=CHST5
LDLR	Low Density Lipoprotein Receptor	Protein Coding	54	GC19P011091	20.7219	https://www.genecards.org/cgi-bin/carddisp.pl?gene=LDLR
SFTPB	Surfactant Protein B	Protein Coding	47	GC02M085657	20.6651	https://www.genecards.org/cgi-bin/carddisp.pl?gene=SFTPB
RETN	Resistin	Protein Coding	45	GC19P007669	20.6229	https://www.genecards.org/cgi-bin/carddisp.pl?gene=RETN
CHST2	Carbohydrate Sulfotransferase 2	Protein Coding	43	GC03P143119	20.5332	https://www.genecards.org/cgi-bin/carddisp.pl?gene=CHST2
MTTP	Microsomal Triglyceride Transfer Protein	Protein Coding	46	GC04P099563	20.3111	https://www.genecards.org/cgi-bin/carddisp.pl?gene=MTTP
APOC3	Apolipoprotein C3	Protein Coding	48	GC11P116829	20.2427	https://www.genecards.org/cgi-bin/carddisp.pl?gene=APOC3
CHST3	Carbohydrate Sulfotransferase 3	Protein Coding	47	GC10P071964	20.2146	https://www.genecards.org/cgi-bin/carddisp.pl?gene=CHST3
CYP2E1	Cytochrome P450 Family 2 Subfamily E Member 1	Protein Coding	47	GC10P133520	20.2057	https://www.genecards.org/cgi-bin/carddisp.pl?gene=CYP2E1
SLC2A4	Solute Carrier Family 2 Member 4	Protein Coding	48	GC17P011430	20.1107	https://www.genecards.org/cgi-bin/carddisp.pl?gene=SLC2A4
G6PC1	Glucose-6-Phosphatase Catalytic Subunit 1	Protein Coding	45	GC17P059240	19.8892	https://www.genecards.org/cgi-bin/carddisp.pl?gene=G6PC1
SI	Sucrase-Isomaltase	Protein Coding	47	GC03M164978	19.6682	https://www.genecards.org/cgi-bin/carddisp.pl?gene=SI
CBS	Cystathionine Beta-Synthase	Protein Coding	53	GC21M043053	19.5756	https://www.genecards.org/cgi-bin/carddisp.pl?gene=CBS
CETP	Cholesteryl Ester Transfer Protein	Protein Coding	49	GC16P056961	19.4018	https://www.genecards.org/cgi-bin/carddisp.pl?gene=CETP
FGGY	FGGY Carbohydrate Kinase Domain Containing	Protein Coding	40	GC01P059296	19.3902	https://www.genecards.org/cgi-bin/carddisp.pl?gene=FGGY
CHST9	Carbohydrate Sulfotransferase 9	Protein Coding	40	GC18M026906	19.3827	https://www.genecards.org/cgi-bin/carddisp.pl?gene=CHST9
PGM1	Phosphoglucomutase 1	Protein Coding	51	GC01P063593	19.3475	https://www.genecards.org/cgi-bin/carddisp.pl?gene=PGM1
MIR33A	MicroRNA 33a	RNA Gene	21	GC22P041900	19.2045	https://www.genecards.org/cgi-bin/carddisp.pl?gene=MIR33A
GCDH	Glutaryl-CoA Dehydrogenase	Protein Coding	48	GC19P012891	19.0565	https://www.genecards.org/cgi-bin/carddisp.pl?gene=GCDH
CHST11	Carbohydrate Sulfotransferase 11	Protein Coding	45	GC12P104455	19.0356	https://www.genecards.org/cgi-bin/carddisp.pl?gene=CHST11
MMUT	Methylmalonyl-CoA Mutase	Protein Coding	45	GC06M049430	19.0202	https://www.genecards.org/cgi-bin/carddisp.pl?gene=MMUT
ALDOB	Aldolase, Fructose-Bisphosphate B	Protein Coding	48	GC09M101420	18.9503	https://www.genecards.org/cgi-bin/carddisp.pl?gene=ALDOB
CHST4	Carbohydrate Sulfotransferase 4	Protein Coding	39	GC16P072154	18.9442	https://www.genecards.org/cgi-bin/carddisp.pl?gene=CHST4
TP53	Tumor Protein P53	Protein Coding	55	GC17M007661	18.6266	https://www.genecards.org/cgi-bin/carddisp.pl?gene=TP53
CHST14	Carbohydrate Sulfotransferase 14	Protein Coding	44	GC15P040470	18.6203	https://www.genecards.org/cgi-bin/carddisp.pl?gene=CHST14
TF	Transferrin	Protein Coding	53	GC03P134678	18.5198	https://www.genecards.org/cgi-bin/carddisp.pl?gene=TF
UGT1A1	UDP Glucuronosyltransferase Family 1 Member A1	Protein Coding	52	GC02P233760	18.3597	https://www.genecards.org/cgi-bin/carddisp.pl?gene=UGT1A1
SLC2A2	Solute Carrier Family 2 Member 2	Protein Coding	52	GC03M170996	18.2802	https://www.genecards.org/cgi-bin/carddisp.pl?gene=SLC2A2
CHST12	Carbohydrate Sulfotransferase 12	Protein Coding	43	GC07P002403	18.2496	https://www.genecards.org/cgi-bin/carddisp.pl?gene=CHST12
CHST8	Carbohydrate Sulfotransferase 8	Protein Coding	43	GC19P033621	18.2286	https://www.genecards.org/cgi-bin/carddisp.pl?gene=CHST8
CHST7	Carbohydrate Sulfotransferase 7	Protein Coding	40	GC0XP046619	18.077	https://www.genecards.org/cgi-bin/carddisp.pl?gene=CHST7
HNF4A	Hepatocyte Nuclear Factor 4 Alpha	Protein Coding	52	GC20P044355	18.0743	https://www.genecards.org/cgi-bin/carddisp.pl?gene=HNF4A
FBP1	Fructose-Bisphosphatase 1	Protein Coding	52	GC09M094603	18.0078	https://www.genecards.org/cgi-bin/carddisp.pl?gene=FBP1
ALG1	ALG1 Chitobiosyldiphosphodolichol Beta-Mannosyltransferase	Protein Coding	47	GC16P005033	17.9609	https://www.genecards.org/cgi-bin/carddisp.pl?gene=ALG1
PDHA1	Pyruvate Dehydrogenase E1 Subunit Alpha 1	Protein Coding	50	GC0XP019343	17.8822	https://www.genecards.org/cgi-bin/carddisp.pl?gene=PDHA1
HMGCL	3-Hydroxy-3-Methylglutaryl-CoA Lyase	Protein Coding	47	GC01M023801	17.7446	https://www.genecards.org/cgi-bin/carddisp.pl?gene=HMGCL
HSD11B1	Hydroxysteroid 11-Beta Dehydrogenase 1	Protein Coding	54	GC01P209686	17.7274	https://www.genecards.org/cgi-bin/carddisp.pl?gene=HSD11B1
LIPC	Lipase C, Hepatic Type	Protein Coding	48	GC15P058410	17.6725	https://www.genecards.org/cgi-bin/carddisp.pl?gene=LIPC
GAA	Alpha Glucosidase	Protein Coding	52	GC17P080101	17.3642	https://www.genecards.org/cgi-bin/carddisp.pl?gene=GAA
IL1B	Interleukin 1 Beta	Protein Coding	50	GC02M112829	17.342	https://www.genecards.org/cgi-bin/carddisp.pl?gene=IL1B
OPA3	Outer Mitochondrial Membrane Lipid Metabolism Regulator OPA3	Protein Coding	40	GC19M045527	17.3201	https://www.genecards.org/cgi-bin/carddisp.pl?gene=OPA3
ABCD4	ATP Binding Cassette Subfamily D Member 4	Protein Coding	45	GC14M074285	17.2661	https://www.genecards.org/cgi-bin/carddisp.pl?gene=ABCD4
MGAM	Maltase-Glucoamylase	Protein Coding	46	GC07P149607	17.2447	https://www.genecards.org/cgi-bin/carddisp.pl?gene=MGAM
MIR155	MicroRNA 155	RNA Gene	23	GC21P025573	17.1343	https://www.genecards.org/cgi-bin/carddisp.pl?gene=MIR155
CCL2	C-C Motif Chemokine Ligand 2	Protein Coding	51	GC17P034255	17.0444	https://www.genecards.org/cgi-bin/carddisp.pl?gene=CCL2
CES1	Carboxylesterase 1	Protein Coding	50	GC16M055836	17.0289	https://www.genecards.org/cgi-bin/carddisp.pl?gene=CES1
LCAT	Lecithin-Cholesterol Acyltransferase	Protein Coding	50	GC16M067939	16.8155	https://www.genecards.org/cgi-bin/carddisp.pl?gene=LCAT
REN	Renin	Protein Coding	51	GC01M204154	16.7764	https://www.genecards.org/cgi-bin/carddisp.pl?gene=REN
CHST15	Carbohydrate Sulfotransferase 15	Protein Coding	44	GC10M124028	16.7504	https://www.genecards.org/cgi-bin/carddisp.pl?gene=CHST15
CPT1A	Carnitine Palmitoyltransferase 1A	Protein Coding	51	GC11M068754	16.7312	https://www.genecards.org/cgi-bin/carddisp.pl?gene=CPT1A
CYP3A5	Cytochrome P450 Family 3 Subfamily A Member 5	Protein Coding	47	GC07M099648	16.6849	https://www.genecards.org/cgi-bin/carddisp.pl?gene=CYP3A5
CHST13	Carbohydrate Sulfotransferase 13	Protein Coding	38	GC03P126524	16.6646	https://www.genecards.org/cgi-bin/carddisp.pl?gene=CHST13
FGF23	Fibroblast Growth Factor 23	Protein Coding	48	GC12M004368	16.655	https://www.genecards.org/cgi-bin/carddisp.pl?gene=FGF23
NEU1	Neuraminidase 1	Protein Coding	48	GC06M031857	16.6014	https://www.genecards.org/cgi-bin/carddisp.pl?gene=NEU1
ENPP1	Ectonucleotide Pyrophosphatase/Phosphodiesterase 1	Protein Coding	51	GC06P131808	16.464	https://www.genecards.org/cgi-bin/carddisp.pl?gene=ENPP1
GALM	Galactose Mutarotase	Protein Coding	48	GC02P038665	16.4533	https://www.genecards.org/cgi-bin/carddisp.pl?gene=GALM
LMNA	Lamin A/C	Protein Coding	51	GC01P156082	16.4355	https://www.genecards.org/cgi-bin/carddisp.pl?gene=LMNA
XDH	Xanthine Dehydrogenase	Protein Coding	50	GC02M031334	16.3319	https://www.genecards.org/cgi-bin/carddisp.pl?gene=XDH
IL10	Interleukin 10	Protein Coding	50	GC01M206767	16.3317	https://www.genecards.org/cgi-bin/carddisp.pl?gene=IL10
PAH	Phenylalanine Hydroxylase	Protein Coding	51	GC12M102836	16.2856	https://www.genecards.org/cgi-bin/carddisp.pl?gene=PAH
BGLAP	Bone Gamma-Carboxyglutamate Protein	Protein Coding	44	GC01P156242	16.2384	https://www.genecards.org/cgi-bin/carddisp.pl?gene=BGLAP
EPM2A	EPM2A Glucan Phosphatase, Laforin	Protein Coding	45	GC06M145382	16.2068	https://www.genecards.org/cgi-bin/carddisp.pl?gene=EPM2A
ETFDH	Electron Transfer Flavoprotein Dehydrogenase	Protein Coding	48	GC04P158672	16.1878	https://www.genecards.org/cgi-bin/carddisp.pl?gene=ETFDH
HADHA	Hydroxyacyl-CoA Dehydrogenase Trifunctional Multienzyme Complex Subunit Alpha	Protein Coding	48	GC02M026190	16.1843	https://www.genecards.org/cgi-bin/carddisp.pl?gene=HADHA
PSAP	Prosaposin	Protein Coding	50	GC10M071816	16.1498	https://www.genecards.org/cgi-bin/carddisp.pl?gene=PSAP
UGT1A6	UDP Glucuronosyltransferase Family 1 Member A6	Protein Coding	44	GC02P233691	16.14	https://www.genecards.org/cgi-bin/carddisp.pl?gene=UGT1A6
ALDH2	Aldehyde Dehydrogenase 2 Family Member	Protein Coding	53	GC12P111766	16.1086	https://www.genecards.org/cgi-bin/carddisp.pl?gene=ALDH2
ALG13	ALG13 UDP-N-Acetylglucosaminyltransferase Subunit	Protein Coding	41	GC0XP111665	16.0626	https://www.genecards.org/cgi-bin/carddisp.pl?gene=ALG13
BTD	Biotinidase	Protein Coding	48	GC03P017236	16.0616	https://www.genecards.org/cgi-bin/carddisp.pl?gene=BTD
ABCA1	ATP Binding Cassette Subfamily A Member 1	Protein Coding	50	GC09M104781	15.9846	https://www.genecards.org/cgi-bin/carddisp.pl?gene=ABCA1
PYGM	Glycogen Phosphorylase, Muscle Associated	Protein Coding	49	GC11M064746	15.9722	https://www.genecards.org/cgi-bin/carddisp.pl?gene=PYGM
VDR	Vitamin D Receptor	Protein Coding	52	GC12M047841	15.9713	https://www.genecards.org/cgi-bin/carddisp.pl?gene=VDR
ALG6	ALG6 Alpha-1,3-Glucosyltransferase	Protein Coding	43	GC01P063367	15.9208	https://www.genecards.org/cgi-bin/carddisp.pl?gene=ALG6
LEPR	Leptin Receptor	Protein Coding	53	GC01P065421	15.9014	https://www.genecards.org/cgi-bin/carddisp.pl?gene=LEPR
DPP4	Dipeptidyl Peptidase 4	Protein Coding	53	GC02M161992	15.8986	https://www.genecards.org/cgi-bin/carddisp.pl?gene=DPP4
NAGLU	N-Acetyl-Alpha-Glucosaminidase	Protein Coding	45	GC17P058592	15.8852	https://www.genecards.org/cgi-bin/carddisp.pl?gene=NAGLU
GK	Glycerol Kinase	Protein Coding	48	GC0XP031038	15.8696	https://www.genecards.org/cgi-bin/carddisp.pl?gene=GK
CYP7A1	Cytochrome P450 Family 7 Subfamily A Member 1	Protein Coding	45	GC08M058476	15.813	https://www.genecards.org/cgi-bin/carddisp.pl?gene=CYP7A1
MIR17	MicroRNA 17	RNA Gene	23	GC13P091350	15.7989	https://www.genecards.org/cgi-bin/carddisp.pl?gene=MIR17
PCCB	Propionyl-CoA Carboxylase Subunit Beta	Protein Coding	50	GC03P136250	15.7966	https://www.genecards.org/cgi-bin/carddisp.pl?gene=PCCB
CPT2	Carnitine Palmitoyltransferase 2	Protein Coding	52	GC01P053196	15.7819	https://www.genecards.org/cgi-bin/carddisp.pl?gene=CPT2
MIR21	MicroRNA 21	RNA Gene	26	GC17P059872	15.7437	https://www.genecards.org/cgi-bin/carddisp.pl?gene=MIR21
ALG2	ALG2 Alpha-1,3/1,6-Mannosyltransferase	Protein Coding	45	GC09M099216	15.7126	https://www.genecards.org/cgi-bin/carddisp.pl?gene=ALG2
LDHA	Lactate Dehydrogenase A	Protein Coding	54	GC11P018394	15.6313	https://www.genecards.org/cgi-bin/carddisp.pl?gene=LDHA
MT-TL1	Mitochondrially Encoded TRNA-Leu (UUA/G) 1	RNA Gene	18	GCMTP003232	15.5832	https://www.genecards.org/cgi-bin/carddisp.pl?gene=MT-TL1
POLG	DNA Polymerase Gamma, Catalytic Subunit	Protein Coding	50	GC15M119304	15.5753	https://www.genecards.org/cgi-bin/carddisp.pl?gene=POLG
SHBG	Sex Hormone Binding Globulin	Protein Coding	44	GC17P007613	15.5173	https://www.genecards.org/cgi-bin/carddisp.pl?gene=SHBG
SLC25A4	Solute Carrier Family 25 Member 4	Protein Coding	51	GC04P185143	15.502	https://www.genecards.org/cgi-bin/carddisp.pl?gene=SLC25A4
FASN	Fatty Acid Synthase	Protein Coding	51	GC17M082078	15.4373	https://www.genecards.org/cgi-bin/carddisp.pl?gene=FASN
SLC5A1	Solute Carrier Family 5 Member 1	Protein Coding	51	GC22P032043	15.4209	https://www.genecards.org/cgi-bin/carddisp.pl?gene=SLC5A1
HMGCR	3-Hydroxy-3-Methylglutaryl-CoA Reductase	Protein Coding	50	GC05P075336	15.3312	https://www.genecards.org/cgi-bin/carddisp.pl?gene=HMGCR
AGXT	Alanine--Glyoxylate And Serine--Pyruvate Aminotransferase	Protein Coding	48	GC02P240868	15.3179	https://www.genecards.org/cgi-bin/carddisp.pl?gene=AGXT
DCXR	Dicarbonyl And L-Xylulose Reductase	Protein Coding	45	GC17M082036	15.1571	https://www.genecards.org/cgi-bin/carddisp.pl?gene=DCXR
GALK1	Galactokinase 1	Protein Coding	51	GC17M075751	15.1535	https://www.genecards.org/cgi-bin/carddisp.pl?gene=GALK1
SELE	Selectin E	Protein Coding	48	GC01M169722	15.1222	https://www.genecards.org/cgi-bin/carddisp.pl?gene=SELE
UCP2	Uncoupling Protein 2	Protein Coding	49	GC11M073974	15.0734	https://www.genecards.org/cgi-bin/carddisp.pl?gene=UCP2
ACADVL	Acyl-CoA Dehydrogenase Very Long Chain	Protein Coding	48	GC17P007219	15.057	https://www.genecards.org/cgi-bin/carddisp.pl?gene=ACADVL
MAN2B1	Mannosidase Alpha Class 2B Member 1	Protein Coding	47	GC19M012663	15.0431	https://www.genecards.org/cgi-bin/carddisp.pl?gene=MAN2B1
PON1	Paraoxonase 1	Protein Coding	50	GC07M095297	14.9778	https://www.genecards.org/cgi-bin/carddisp.pl?gene=PON1
SREBF1	Sterol Regulatory Element Binding Transcription Factor 1	Protein Coding	48	GC17M017810	14.9776	https://www.genecards.org/cgi-bin/carddisp.pl?gene=SREBF1
CELA2A	Chymotrypsin Like Elastase 2A	Protein Coding	44	GC01P015456	14.9732	https://www.genecards.org/cgi-bin/carddisp.pl?gene=CELA2A
HCFC1	Host Cell Factor C1	Protein Coding	49	GC0XM153947	14.9403	https://www.genecards.org/cgi-bin/carddisp.pl?gene=HCFC1
MAT1A	Methionine Adenosyltransferase 1A	Protein Coding	48	GC10M080271	14.8799	https://www.genecards.org/cgi-bin/carddisp.pl?gene=MAT1A
CYP27B1	Cytochrome P450 Family 27 Subfamily B Member 1	Protein Coding	48	GC12M057757	14.8798	https://www.genecards.org/cgi-bin/carddisp.pl?gene=CYP27B1
ADSL	Adenylosuccinate Lyase	Protein Coding	50	GC22P040346	14.8737	https://www.genecards.org/cgi-bin/carddisp.pl?gene=ADSL
ABCC8	ATP Binding Cassette Subfamily C Member 8	Protein Coding	49	GC11M017392	14.8703	https://www.genecards.org/cgi-bin/carddisp.pl?gene=ABCC8
B4GALT1	Beta-1,4-Galactosyltransferase 1	Protein Coding	50	GC09M033100	14.8689	https://www.genecards.org/cgi-bin/carddisp.pl?gene=B4GALT1
UCP3	Uncoupling Protein 3	Protein Coding	45	GC11M074000	14.859	https://www.genecards.org/cgi-bin/carddisp.pl?gene=UCP3
FH	Fumarate Hydratase	Protein Coding	50	GC01M241499	14.8523	https://www.genecards.org/cgi-bin/carddisp.pl?gene=FH
DPM2	Dolichyl-Phosphate Mannosyltransferase Subunit 2, Regulatory	Protein Coding	40	GC09M127935	14.8321	https://www.genecards.org/cgi-bin/carddisp.pl?gene=DPM2
ASS1	Argininosuccinate Synthase 1	Protein Coding	51	GC09P130444	14.7961	https://www.genecards.org/cgi-bin/carddisp.pl?gene=ASS1
GLA	Galactosidase Alpha	Protein Coding	52	GC0XM101393	14.7765	https://www.genecards.org/cgi-bin/carddisp.pl?gene=GLA
MIR34A	MicroRNA 34a	RNA Gene	25	GC01M009151	14.7536	https://www.genecards.org/cgi-bin/carddisp.pl?gene=MIR34A
PCSK9	Proprotein Convertase Subtilisin/Kexin Type 9	Protein Coding	54	GC01P055039	14.7293	https://www.genecards.org/cgi-bin/carddisp.pl?gene=PCSK9
SERPINE1	Serpin Family E Member 1	Protein Coding	52	GC07P101127	14.7084	https://www.genecards.org/cgi-bin/carddisp.pl?gene=SERPINE1
SLC37A4	Solute Carrier Family 37 Member 4	Protein Coding	44	GC11M119236	14.7078	https://www.genecards.org/cgi-bin/carddisp.pl?gene=SLC37A4
SCO2	Synthesis Of Cytochrome C Oxidase 2	Protein Coding	45	GC22M050523	14.6849	https://www.genecards.org/cgi-bin/carddisp.pl?gene=SCO2
MPI	Mannose Phosphate Isomerase	Protein Coding	45	GC15P074890	14.6613	https://www.genecards.org/cgi-bin/carddisp.pl?gene=MPI
PRKAA2	Protein Kinase AMP-Activated Catalytic Subunit Alpha 2	Protein Coding	54	GC01P056645	14.6329	https://www.genecards.org/cgi-bin/carddisp.pl?gene=PRKAA2
MGAT2	Alpha-1,6-Mannosyl-Glycoprotein 2-Beta-N-Acetylglucosaminyltransferase	Protein Coding	47	GC14P049620	14.6129	https://www.genecards.org/cgi-bin/carddisp.pl?gene=MGAT2
UGT1A8	UDP Glucuronosyltransferase Family 1 Member A8	Protein Coding	41	GC02P233618	14.6076	https://www.genecards.org/cgi-bin/carddisp.pl?gene=UGT1A8
LIPE	Lipase E, Hormone Sensitive Type	Protein Coding	50	GC19M042401	14.5765	https://www.genecards.org/cgi-bin/carddisp.pl?gene=LIPE
HPD	4-Hydroxyphenylpyruvate Dioxygenase	Protein Coding	47	GC12M121839	14.5628	https://www.genecards.org/cgi-bin/carddisp.pl?gene=HPD
PRKAA1	Protein Kinase AMP-Activated Catalytic Subunit Alpha 1	Protein Coding	50	GC05M040759	14.5585	https://www.genecards.org/cgi-bin/carddisp.pl?gene=PRKAA1
CD4	CD4 Molecule	Protein Coding	52	GC12P006786	14.5505	https://www.genecards.org/cgi-bin/carddisp.pl?gene=CD4
PRKAG3	Protein Kinase AMP-Activated Non-Catalytic Subunit Gamma 3	Protein Coding	47	GC02M218823	14.4784	https://www.genecards.org/cgi-bin/carddisp.pl?gene=PRKAG3
GALE	UDP-Galactose-4-Epimerase	Protein Coding	45	GC01M023795	14.4497	https://www.genecards.org/cgi-bin/carddisp.pl?gene=GALE
GLB1	Galactosidase Beta 1	Protein Coding	51	GC03M032963	14.4469	https://www.genecards.org/cgi-bin/carddisp.pl?gene=GLB1
LGALS3	Galectin 3	Protein Coding	48	GC14P055124	14.3268	https://www.genecards.org/cgi-bin/carddisp.pl?gene=LGALS3
CACNA1S	Calcium Voltage-Gated Channel Subunit Alpha1 S	Protein Coding	51	GC01M201008	14.2499	https://www.genecards.org/cgi-bin/carddisp.pl?gene=CACNA1S
ALDH5A1	Aldehyde Dehydrogenase 5 Family Member A1	Protein Coding	50	GC06P024494	14.2329	https://www.genecards.org/cgi-bin/carddisp.pl?gene=ALDH5A1
ADRB3	Adrenoceptor Beta 3	Protein Coding	49	GC08M037962	14.2318	https://www.genecards.org/cgi-bin/carddisp.pl?gene=ADRB3
HSD17B10	Hydroxysteroid 17-Beta Dehydrogenase 10	Protein Coding	48	GC0XM053431	14.2258	https://www.genecards.org/cgi-bin/carddisp.pl?gene=HSD17B10
ASL	Argininosuccinate Lyase	Protein Coding	48	GC07P066075	14.225	https://www.genecards.org/cgi-bin/carddisp.pl?gene=ASL
BCS1L	BCS1 Homolog, Ubiquinol-Cytochrome C Reductase Complex Chaperone	Protein Coding	47	GC02P218658	14.2114	https://www.genecards.org/cgi-bin/carddisp.pl?gene=BCS1L
TCF7L2	Transcription Factor 7 Like 2	Protein Coding	49	GC10P112950	14.1924	https://www.genecards.org/cgi-bin/carddisp.pl?gene=TCF7L2
MIR140	MicroRNA 140	RNA Gene	26	GC16P069934	14.1525	https://www.genecards.org/cgi-bin/carddisp.pl?gene=MIR140
HIF1A	Hypoxia Inducible Factor 1 Subunit Alpha	Protein Coding	51	GC14P061695	14.1273	https://www.genecards.org/cgi-bin/carddisp.pl?gene=HIF1A
PDK4	Pyruvate Dehydrogenase Kinase 4	Protein Coding	46	GC07M095583	14.1042	https://www.genecards.org/cgi-bin/carddisp.pl?gene=PDK4
CP	Ceruloplasmin	Protein Coding	51	GC03M149162	14.1011	https://www.genecards.org/cgi-bin/carddisp.pl?gene=CP
GSTP1	Glutathione S-Transferase Pi 1	Protein Coding	53	GC11P067583	14.0873	https://www.genecards.org/cgi-bin/carddisp.pl?gene=GSTP1
H6PD	Hexose-6-Phosphate Dehydrogenase/Glucose 1-Dehydrogenase	Protein Coding	47	GC01P009234	14.0871	https://www.genecards.org/cgi-bin/carddisp.pl?gene=H6PD
ADA	Adenosine Deaminase	Protein Coding	54	GC20M044620	14.0279	https://www.genecards.org/cgi-bin/carddisp.pl?gene=ADA
HK2	Hexokinase 2	Protein Coding	48	GC02P074833	14.0256	https://www.genecards.org/cgi-bin/carddisp.pl?gene=HK2
MIR132	MicroRNA 132	RNA Gene	23	GC17M002049	14.0224	https://www.genecards.org/cgi-bin/carddisp.pl?gene=MIR132
ACADS	Acyl-CoA Dehydrogenase Short Chain	Protein Coding	48	GC12P126572	14.0158	https://www.genecards.org/cgi-bin/carddisp.pl?gene=ACADS
LCT	Lactase	Protein Coding	44	GC02M135787	14.0122	https://www.genecards.org/cgi-bin/carddisp.pl?gene=LCT
ALG3	ALG3 Alpha-1,3- Mannosyltransferase	Protein Coding	44	GC03M184244	13.98	https://www.genecards.org/cgi-bin/carddisp.pl?gene=ALG3
SERPINA3	Serpin Family A Member 3	Protein Coding	45	GC14P094612	13.9767	https://www.genecards.org/cgi-bin/carddisp.pl?gene=SERPINA3
CASR	Calcium Sensing Receptor	Protein Coding	53	GC03P122183	13.9262	https://www.genecards.org/cgi-bin/carddisp.pl?gene=CASR
HADH	Hydroxyacyl-CoA Dehydrogenase	Protein Coding	50	GC04P107989	13.9164	https://www.genecards.org/cgi-bin/carddisp.pl?gene=HADH
MT-ND1	Mitochondrially Encoded NADH:Ubiquinone Oxidoreductase Core Subunit 1	Protein Coding	33	GCMTP003309	13.8903	https://www.genecards.org/cgi-bin/carddisp.pl?gene=MT-ND1
NR1H2	Nuclear Receptor Subfamily 1 Group H Member 2	Protein Coding	49	GC19P050329	13.8834	https://www.genecards.org/cgi-bin/carddisp.pl?gene=NR1H2
GSTM1	Glutathione S-Transferase Mu 1	Protein Coding	44	GC01P109687	13.8831	https://www.genecards.org/cgi-bin/carddisp.pl?gene=GSTM1
MIR143	MicroRNA 143	RNA Gene	26	GC05P149410	13.8803	https://www.genecards.org/cgi-bin/carddisp.pl?gene=MIR143
POMC	Proopiomelanocortin	Protein Coding	51	GC02M025160	13.8303	https://www.genecards.org/cgi-bin/carddisp.pl?gene=POMC
PCK1	Phosphoenolpyruvate Carboxykinase 1	Protein Coding	50	GC20P057561	13.829	https://www.genecards.org/cgi-bin/carddisp.pl?gene=PCK1
TMEM165	Transmembrane Protein 165	Protein Coding	42	GC04P055395	13.8202	https://www.genecards.org/cgi-bin/carddisp.pl?gene=TMEM165
TRMT10A	TRNA Methyltransferase 10A	Protein Coding	39	GC04M099546	13.8195	https://www.genecards.org/cgi-bin/carddisp.pl?gene=TRMT10A
SLC17A5	Solute Carrier Family 17 Member 5	Protein Coding	47	GC06M073593	13.8157	https://www.genecards.org/cgi-bin/carddisp.pl?gene=SLC17A5
DPYD	Dihydropyrimidine Dehydrogenase	Protein Coding	55	GC01M097015	13.8102	https://www.genecards.org/cgi-bin/carddisp.pl?gene=DPYD
PCCA	Propionyl-CoA Carboxylase Subunit Alpha	Protein Coding	50	GC13P100089	13.7916	https://www.genecards.org/cgi-bin/carddisp.pl?gene=PCCA
PPARD	Peroxisome Proliferator Activated Receptor Delta	Protein Coding	48	GC06P087880	13.7674	https://www.genecards.org/cgi-bin/carddisp.pl?gene=PPARD
HFE	Homeostatic Iron Regulator	Protein Coding	48	GC06P026087	13.7425	https://www.genecards.org/cgi-bin/carddisp.pl?gene=HFE
SLC34A1	Solute Carrier Family 34 Member 1	Protein Coding	47	GC05P177581	13.7071	https://www.genecards.org/cgi-bin/carddisp.pl?gene=SLC34A1
NR1H4	Nuclear Receptor Subfamily 1 Group H Member 4	Protein Coding	50	GC12P100473	13.707	https://www.genecards.org/cgi-bin/carddisp.pl?gene=NR1H4
MIR29A	MicroRNA 29a	RNA Gene	23	GC07M130876	13.6818	https://www.genecards.org/cgi-bin/carddisp.pl?gene=MIR29A
MOGS	Mannosyl-Oligosaccharide Glucosidase	Protein Coding	46	GC02M074461	13.6797	https://www.genecards.org/cgi-bin/carddisp.pl?gene=MOGS
DDOST	Dolichyl-Diphosphooligosaccharide--Protein Glycosyltransferase Non-Catalytic Subunit	Protein Coding	47	GC01M020651	13.6707	https://www.genecards.org/cgi-bin/carddisp.pl?gene=DDOST
PTH	Parathyroid Hormone	Protein Coding	48	GC11M013492	13.6638	https://www.genecards.org/cgi-bin/carddisp.pl?gene=PTH
RPIA	Ribose 5-Phosphate Isomerase A	Protein Coding	44	GC02P088691	13.6215	https://www.genecards.org/cgi-bin/carddisp.pl?gene=RPIA
NR3C1	Nuclear Receptor Subfamily 3 Group C Member 1	Protein Coding	51	GC05M143277	13.6134	https://www.genecards.org/cgi-bin/carddisp.pl?gene=NR3C1
PCK2	Phosphoenolpyruvate Carboxykinase 2, Mitochondrial	Protein Coding	49	GC14P024094	13.588	https://www.genecards.org/cgi-bin/carddisp.pl?gene=PCK2
UGT1A9	UDP Glucuronosyltransferase Family 1 Member A9	Protein Coding	47	GC02P233671	13.5398	https://www.genecards.org/cgi-bin/carddisp.pl?gene=UGT1A9
HSD11B2	Hydroxysteroid 11-Beta Dehydrogenase 2	Protein Coding	48	GC16P067433	13.4996	https://www.genecards.org/cgi-bin/carddisp.pl?gene=HSD11B2
MIR145	MicroRNA 145	RNA Gene	25	GC05P149430	13.477	https://www.genecards.org/cgi-bin/carddisp.pl?gene=MIR145
KCNJ11	Potassium Inwardly Rectifying Channel Subfamily J Member 11	Protein Coding	51	GC11M017627	13.4756	https://www.genecards.org/cgi-bin/carddisp.pl?gene=KCNJ11
HAMP	Hepcidin Antimicrobial Peptide	Protein Coding	46	GC19P069623	13.4472	https://www.genecards.org/cgi-bin/carddisp.pl?gene=HAMP
GNE	Glucosamine (UDP-N-Acetyl)-2-Epimerase/N-Acetylmannosamine Kinase	Protein Coding	44	GC09M036214	13.4199	https://www.genecards.org/cgi-bin/carddisp.pl?gene=GNE
MTHFD1	Methylenetetrahydrofolate Dehydrogenase, Cyclohydrolase And Formyltetrahydrofolate Synthetase 1	Protein Coding	48	GC14P064388	13.4149	https://www.genecards.org/cgi-bin/carddisp.pl?gene=MTHFD1
SGSH	N-Sulfoglucosamine Sulfohydrolase	Protein Coding	48	GC17M080206	13.396	https://www.genecards.org/cgi-bin/carddisp.pl?gene=SGSH
GBE1	1,4-Alpha-Glucan Branching Enzyme 1	Protein Coding	45	GC03M081489	13.3724	https://www.genecards.org/cgi-bin/carddisp.pl?gene=GBE1
KL	Klotho	Protein Coding	50	GC13P033016	13.3594	https://www.genecards.org/cgi-bin/carddisp.pl?gene=KL
ACACA	Acetyl-CoA Carboxylase Alpha	Protein Coding	50	GC17M037084	13.355	https://www.genecards.org/cgi-bin/carddisp.pl?gene=ACACA
GLP1R	Glucagon Like Peptide 1 Receptor	Protein Coding	50	GC06P039048	13.3085	https://www.genecards.org/cgi-bin/carddisp.pl?gene=GLP1R
SSR4	Signal Sequence Receptor Subunit 4	Protein Coding	44	GC0XP153793	13.2981	https://www.genecards.org/cgi-bin/carddisp.pl?gene=SSR4
APOA2	Apolipoprotein A2	Protein Coding	47	GC01M161222	13.2885	https://www.genecards.org/cgi-bin/carddisp.pl?gene=APOA2
SMPD1	Sphingomyelin Phosphodiesterase 1	Protein Coding	52	GC11P006390	13.2874	https://www.genecards.org/cgi-bin/carddisp.pl?gene=SMPD1
MIR27A	MicroRNA 27a	RNA Gene	25	GC19M014544	13.287	https://www.genecards.org/cgi-bin/carddisp.pl?gene=MIR27A
AHCY	Adenosylhomocysteinase	Protein Coding	52	GC20M034890	13.2821	https://www.genecards.org/cgi-bin/carddisp.pl?gene=AHCY
SFTPD	Surfactant Protein D	Protein Coding	47	GC10M079937	13.2621	https://www.genecards.org/cgi-bin/carddisp.pl?gene=SFTPD
OGDH	Oxoglutarate Dehydrogenase	Protein Coding	50	GC07P044606	13.22	https://www.genecards.org/cgi-bin/carddisp.pl?gene=OGDH
AGL	Amylo-Alpha-1, 6-Glucosidase, 4-Alpha-Glucanotransferase	Protein Coding	48	GC01P099850	13.1896	https://www.genecards.org/cgi-bin/carddisp.pl?gene=AGL
NPC1	NPC Intracellular Cholesterol Transporter 1	Protein Coding	52	GC18M023506	13.1568	https://www.genecards.org/cgi-bin/carddisp.pl?gene=NPC1
TALDO1	Transaldolase 1	Protein Coding	49	GC11P001955	13.151	https://www.genecards.org/cgi-bin/carddisp.pl?gene=TALDO1
MT-ATP6	Mitochondrially Encoded ATP Synthase Membrane Subunit 6	Protein Coding	35	GCMTP008531	13.1189	https://www.genecards.org/cgi-bin/carddisp.pl?gene=MT-ATP6
FTO	FTO Alpha-Ketoglutarate Dependent Dioxygenase	Protein Coding	48	GC16P053853	13.102	https://www.genecards.org/cgi-bin/carddisp.pl?gene=FTO
MIR146A	MicroRNA 146a	RNA Gene	25	GC05P160485	13.0995	https://www.genecards.org/cgi-bin/carddisp.pl?gene=MIR146A
ETFA	Electron Transfer Flavoprotein Subunit Alpha	Protein Coding	48	GC15M118896	13.0597	https://www.genecards.org/cgi-bin/carddisp.pl?gene=ETFA
HPRT1	Hypoxanthine Phosphoribosyltransferase 1	Protein Coding	51	GC0XP134460	13.0592	https://www.genecards.org/cgi-bin/carddisp.pl?gene=HPRT1
FADS1	Fatty Acid Desaturase 1	Protein Coding	46	GC11M061799	13.0176	https://www.genecards.org/cgi-bin/carddisp.pl?gene=FADS1
EPRS1	Glutamyl-Prolyl-TRNA Synthetase 1	Protein Coding	45	GC01M219969	13.0059	https://www.genecards.org/cgi-bin/carddisp.pl?gene=EPRS1
BCKDHB	Branched Chain Keto Acid Dehydrogenase E1 Subunit Beta	Protein Coding	45	GC06P080106	12.9929	https://www.genecards.org/cgi-bin/carddisp.pl?gene=BCKDHB
MIR126	MicroRNA 126	RNA Gene	24	GC09P136670	12.9732	https://www.genecards.org/cgi-bin/carddisp.pl?gene=MIR126
CYP19A1	Cytochrome P450 Family 19 Subfamily A Member 1	Protein Coding	51	GC15M051208	12.9719	https://www.genecards.org/cgi-bin/carddisp.pl?gene=CYP19A1
SHPK	Sedoheptulokinase	Protein Coding	40	GC17M003608	12.897	https://www.genecards.org/cgi-bin/carddisp.pl?gene=SHPK
GBA1	Glucosylceramidase Beta 1	Protein Coding	50	GC01M155318	12.877	https://www.genecards.org/cgi-bin/carddisp.pl?gene=GBA1
CNR1	Cannabinoid Receptor 1	Protein Coding	50	GC06M088139	12.867	https://www.genecards.org/cgi-bin/carddisp.pl?gene=CNR1
ARSA	Arylsulfatase A	Protein Coding	50	GC22M050622	12.7335	https://www.genecards.org/cgi-bin/carddisp.pl?gene=ARSA
LMBRD1	LMBR1 Domain Containing 1	Protein Coding	42	GC06M070586	12.7212	https://www.genecards.org/cgi-bin/carddisp.pl?gene=LMBRD1
SLC4A1	Solute Carrier Family 4 Member 1 (Diego Blood Group)	Protein Coding	50	GC17M049875	12.7199	https://www.genecards.org/cgi-bin/carddisp.pl?gene=SLC4A1
MIR221	MicroRNA 221	RNA Gene	22	GC0XM045746	12.6779	https://www.genecards.org/cgi-bin/carddisp.pl?gene=MIR221
HK1	Hexokinase 1	Protein Coding	52	GC10P069269	12.6467	https://www.genecards.org/cgi-bin/carddisp.pl?gene=HK1
NUS1	NUS1 Dehydrodolichyl Diphosphate Synthase Subunit	Protein Coding	41	GC06P117675	12.6141	https://www.genecards.org/cgi-bin/carddisp.pl?gene=NUS1
C3	Complement C3	Protein Coding	52	GC19M006677	12.5648	https://www.genecards.org/cgi-bin/carddisp.pl?gene=C3
MIR223	MicroRNA 223	RNA Gene	24	GC0XP066018	12.5407	https://www.genecards.org/cgi-bin/carddisp.pl?gene=MIR223
MIR20A	MicroRNA 20a	RNA Gene	23	GC13P091567	12.5352	https://www.genecards.org/cgi-bin/carddisp.pl?gene=MIR20A
SLC5A2	Solute Carrier Family 5 Member 2	Protein Coding	50	GC16P041978	12.5235	https://www.genecards.org/cgi-bin/carddisp.pl?gene=SLC5A2
MIR30E	MicroRNA 30e	RNA Gene	25	GC01P040754	12.458	https://www.genecards.org/cgi-bin/carddisp.pl?gene=MIR30E
SLCO1B1	Solute Carrier Organic Anion Transporter Family Member 1B1	Protein Coding	51	GC12P022777	12.4232	https://www.genecards.org/cgi-bin/carddisp.pl?gene=SLCO1B1
CAT	Catalase	Protein Coding	54	GC11P034460	12.416	https://www.genecards.org/cgi-bin/carddisp.pl?gene=CAT
GNPTAB	N-Acetylglucosamine-1-Phosphate Transferase Subunits Alpha And Beta	Protein Coding	45	GC12M101745	12.4088	https://www.genecards.org/cgi-bin/carddisp.pl?gene=GNPTAB
SELP	Selectin P	Protein Coding	48	GC01M169558	12.3977	https://www.genecards.org/cgi-bin/carddisp.pl?gene=SELP
LGALS1	Galectin 1	Protein Coding	45	GC22P037675	12.3899	https://www.genecards.org/cgi-bin/carddisp.pl?gene=LGALS1
RFT1	RFT1 Homolog	Protein Coding	41	GC03M053071	12.3538	https://www.genecards.org/cgi-bin/carddisp.pl?gene=RFT1
ARG1	Arginase 1	Protein Coding	52	GC06P131473	12.3438	https://www.genecards.org/cgi-bin/carddisp.pl?gene=ARG1
NPY	Neuropeptide Y	Protein Coding	47	GC07P024290	12.3299	https://www.genecards.org/cgi-bin/carddisp.pl?gene=NPY
MT-ND3	Mitochondrially Encoded NADH:Ubiquinone Oxidoreductase Core Subunit 3	Protein Coding	35	GCMTP010061	12.3279	https://www.genecards.org/cgi-bin/carddisp.pl?gene=MT-ND3
CYP21A2	Cytochrome P450 Family 21 Subfamily A Member 2	Protein Coding	46	GC06P087764	12.3214	https://www.genecards.org/cgi-bin/carddisp.pl?gene=CYP21A2
MIR222	MicroRNA 222	RNA Gene	22	GC0XM045747	12.3007	https://www.genecards.org/cgi-bin/carddisp.pl?gene=MIR222
F2	Coagulation Factor II, Thrombin	Protein Coding	52	GC11P046720	12.2929	https://www.genecards.org/cgi-bin/carddisp.pl?gene=F2
DDC	Dopa Decarboxylase	Protein Coding	52	GC07M050458	12.2849	https://www.genecards.org/cgi-bin/carddisp.pl?gene=DDC
RBP4	Retinol Binding Protein 4	Protein Coding	48	GC10M093591	12.2838	https://www.genecards.org/cgi-bin/carddisp.pl?gene=RBP4
AUH	AU RNA Binding Methylglutaconyl-CoA Hydratase	Protein Coding	45	GC09M091213	12.2802	https://www.genecards.org/cgi-bin/carddisp.pl?gene=AUH
FABP2	Fatty Acid Binding Protein 2	Protein Coding	44	GC04M119317	12.2115	https://www.genecards.org/cgi-bin/carddisp.pl?gene=FABP2
SUOX	Sulfite Oxidase	Protein Coding	47	GC12P055997	12.1782	https://www.genecards.org/cgi-bin/carddisp.pl?gene=SUOX
NAT2	N-Acetyltransferase 2	Protein Coding	43	GC08P018391	12.169	https://www.genecards.org/cgi-bin/carddisp.pl?gene=NAT2
COG2	Component Of Oligomeric Golgi Complex 2	Protein Coding	43	GC01P230642	12.1319	https://www.genecards.org/cgi-bin/carddisp.pl?gene=COG2
FAM3A	FAM3 Metabolism Regulating Signaling Molecule A	Protein Coding	38	GC0XM154506	12.1216	https://www.genecards.org/cgi-bin/carddisp.pl?gene=FAM3A
HADHB	Hydroxyacyl-CoA Dehydrogenase Trifunctional Multienzyme Complex Subunit Beta	Protein Coding	50	GC02P026243	12.1109	https://www.genecards.org/cgi-bin/carddisp.pl?gene=HADHB
FAH	Fumarylacetoacetate Hydrolase	Protein Coding	50	GC15P080152	12.096	https://www.genecards.org/cgi-bin/carddisp.pl?gene=FAH
SCN4A	Sodium Voltage-Gated Channel Alpha Subunit 4	Protein Coding	51	GC17M063938	12.0913	https://www.genecards.org/cgi-bin/carddisp.pl?gene=SCN4A
SLC16A1	Solute Carrier Family 16 Member 1	Protein Coding	50	GC01M112998	12.0833	https://www.genecards.org/cgi-bin/carddisp.pl?gene=SLC16A1
BCHE	Butyrylcholinesterase	Protein Coding	53	GC03M165772	12.0821	https://www.genecards.org/cgi-bin/carddisp.pl?gene=BCHE
MC4R	Melanocortin 4 Receptor	Protein Coding	51	GC18M060371	12.0664	https://www.genecards.org/cgi-bin/carddisp.pl?gene=MC4R
CD36	CD36 Molecule	Protein Coding	52	GC07P080369	12.0478	https://www.genecards.org/cgi-bin/carddisp.pl?gene=CD36
PNP	Purine Nucleoside Phosphorylase	Protein Coding	51	GC14P033369	12.0319	https://www.genecards.org/cgi-bin/carddisp.pl?gene=PNP
ESR1	Estrogen Receptor 1	Protein Coding	56	GC06P151656	11.9894	https://www.genecards.org/cgi-bin/carddisp.pl?gene=ESR1
HNF1A	HNF1 Homeobox A	Protein Coding	48	GC12P120978	11.9849	https://www.genecards.org/cgi-bin/carddisp.pl?gene=HNF1A
PDP1	Pyruvate Dehydrogenase Phosphatase Catalytic Subunit 1	Protein Coding	50	GC08P093857	11.9731	https://www.genecards.org/cgi-bin/carddisp.pl?gene=PDP1
GSS	Glutathione Synthetase	Protein Coding	49	GC20M034928	11.9706	https://www.genecards.org/cgi-bin/carddisp.pl?gene=GSS
MPV17	Mitochondrial Inner Membrane Protein MPV17	Protein Coding	44	GC02M027309	11.9699	https://www.genecards.org/cgi-bin/carddisp.pl?gene=MPV17
ETFB	Electron Transfer Flavoprotein Subunit Beta	Protein Coding	46	GC19M051345	11.9622	https://www.genecards.org/cgi-bin/carddisp.pl?gene=ETFB
MLYCD	Malonyl-CoA Decarboxylase	Protein Coding	44	GC16P083899	11.9582	https://www.genecards.org/cgi-bin/carddisp.pl?gene=MLYCD
SIRT1	Sirtuin 1	Protein Coding	52	GC10P067884	11.9353	https://www.genecards.org/cgi-bin/carddisp.pl?gene=SIRT1
PNPLA3	Patatin Like Phospholipase Domain Containing 3	Protein Coding	44	GC22P043923	11.9352	https://www.genecards.org/cgi-bin/carddisp.pl?gene=PNPLA3
DHFR	Dihydrofolate Reductase	Protein Coding	51	GC05M080626	11.8956	https://www.genecards.org/cgi-bin/carddisp.pl?gene=DHFR
GATM	Glycine Amidinotransferase	Protein Coding	48	GC15M045361	11.8869	https://www.genecards.org/cgi-bin/carddisp.pl?gene=GATM
IVD	Isovaleryl-CoA Dehydrogenase	Protein Coding	47	GC15P040405	11.8793	https://www.genecards.org/cgi-bin/carddisp.pl?gene=IVD
COMT	Catechol-O-Methyltransferase	Protein Coding	54	GC22P019941	11.8634	https://www.genecards.org/cgi-bin/carddisp.pl?gene=COMT
GLDC	Glycine Decarboxylase	Protein Coding	49	GC09M006522	11.8548	https://www.genecards.org/cgi-bin/carddisp.pl?gene=GLDC
MCOLN1	Mucolipin TRP Cation Channel 1	Protein Coding	45	GC19P007523	11.8438	https://www.genecards.org/cgi-bin/carddisp.pl?gene=MCOLN1
TPI1	Triosephosphate Isomerase 1	Protein Coding	50	GC12P006867	11.8357	https://www.genecards.org/cgi-bin/carddisp.pl?gene=TPI1
MIR200B	MicroRNA 200b	RNA Gene	23	GC01P001167	11.8352	https://www.genecards.org/cgi-bin/carddisp.pl?gene=MIR200B
GRHPR	Glyoxylate And Hydroxypyruvate Reductase	Protein Coding	49	GC09P048131	11.8331	https://www.genecards.org/cgi-bin/carddisp.pl?gene=GRHPR
H2AC18	H2A Clustered Histone 18	Protein Coding	30	GC01M152332	11.8253	https://www.genecards.org/cgi-bin/carddisp.pl?gene=H2AC18
LPIN1	Lipin 1	Protein Coding	49	GC02P011677	11.8236	https://www.genecards.org/cgi-bin/carddisp.pl?gene=LPIN1
HEXA	Hexosaminidase Subunit Alpha	Protein Coding	49	GC15M072340	11.8165	https://www.genecards.org/cgi-bin/carddisp.pl?gene=HEXA
PNPLA8	Patatin Like Phospholipase Domain Containing 8	Protein Coding	45	GC07M108470	11.8115	https://www.genecards.org/cgi-bin/carddisp.pl?gene=PNPLA8
COX5A	Cytochrome C Oxidase Subunit 5A	Protein Coding	45	GC15M074919	11.8034	https://www.genecards.org/cgi-bin/carddisp.pl?gene=COX5A
GH1	Growth Hormone 1	Protein Coding	46	GC17M063917	11.7959	https://www.genecards.org/cgi-bin/carddisp.pl?gene=GH1
HIBCH	3-Hydroxyisobutyryl-CoA Hydrolase	Protein Coding	45	GC02M190189	11.7726	https://www.genecards.org/cgi-bin/carddisp.pl?gene=HIBCH
FGF21	Fibroblast Growth Factor 21	Protein Coding	44	GC19P070140	11.7611	https://www.genecards.org/cgi-bin/carddisp.pl?gene=FGF21
MAGT1	Magnesium Transporter 1	Protein Coding	44	GC0XM078030	11.7593	https://www.genecards.org/cgi-bin/carddisp.pl?gene=MAGT1
DPAGT1	Dolichyl-Phosphate N-Acetylglucosaminephosphotransferase 1	Protein Coding	47	GC11M119256	11.7466	https://www.genecards.org/cgi-bin/carddisp.pl?gene=DPAGT1
CYP17A1	Cytochrome P450 Family 17 Subfamily A Member 1	Protein Coding	51	GC10M102830	11.7373	https://www.genecards.org/cgi-bin/carddisp.pl?gene=CYP17A1
ALDH6A1	Aldehyde Dehydrogenase 6 Family Member A1	Protein Coding	48	GC14M074059	11.7018	https://www.genecards.org/cgi-bin/carddisp.pl?gene=ALDH6A1
CS	Citrate Synthase	Protein Coding	47	GC12M056271	11.6939	https://www.genecards.org/cgi-bin/carddisp.pl?gene=CS
QDPR	Quinoid Dihydropteridine Reductase	Protein Coding	49	GC04M017460	11.6939	https://www.genecards.org/cgi-bin/carddisp.pl?gene=QDPR
SLC12A3	Solute Carrier Family 12 Member 3	Protein Coding	50	GC16P056865	11.6854	https://www.genecards.org/cgi-bin/carddisp.pl?gene=SLC12A3
FAM3B	FAM3 Metabolism Regulating Signaling Molecule B	Protein Coding	41	GC21P041304	11.6795	https://www.genecards.org/cgi-bin/carddisp.pl?gene=FAM3B
MIR22	MicroRNA 22	RNA Gene	23	GC17M001713	11.6726	https://www.genecards.org/cgi-bin/carddisp.pl?gene=MIR22
TFR2	Transferrin Receptor 2	Protein Coding	48	GC07M100620	11.6682	https://www.genecards.org/cgi-bin/carddisp.pl?gene=TFR2
PYGL	Glycogen Phosphorylase L	Protein Coding	50	GC14M050857	11.654	https://www.genecards.org/cgi-bin/carddisp.pl?gene=PYGL
CPS1	Carbamoyl-Phosphate Synthase 1	Protein Coding	51	GC02P210477	11.6251	https://www.genecards.org/cgi-bin/carddisp.pl?gene=CPS1
SLC19A1	Solute Carrier Family 19 Member 1	Protein Coding	48	GC21M045493	11.6147	https://www.genecards.org/cgi-bin/carddisp.pl?gene=SLC19A1
PLIN1	Perilipin 1	Protein Coding	49	GC15M089664	11.6098	https://www.genecards.org/cgi-bin/carddisp.pl?gene=PLIN1
SERPINA1	Serpin Family A Member 1	Protein Coding	51	GC14M094376	11.5953	https://www.genecards.org/cgi-bin/carddisp.pl?gene=SERPINA1
GALNS	Galactosamine (N-Acetyl)-6-Sulfatase	Protein Coding	50	GC16M088813	11.5686	https://www.genecards.org/cgi-bin/carddisp.pl?gene=GALNS
MVK	Mevalonate Kinase	Protein Coding	50	GC12P109573	11.5636	https://www.genecards.org/cgi-bin/carddisp.pl?gene=MVK
MT-ND4	Mitochondrially Encoded NADH:Ubiquinone Oxidoreductase Core Subunit 4	Protein Coding	35	GCMTP010762	11.5627	https://www.genecards.org/cgi-bin/carddisp.pl?gene=MT-ND4
EPHX1	Epoxide Hydrolase 1	Protein Coding	48	GC01P225810	11.5401	https://www.genecards.org/cgi-bin/carddisp.pl?gene=EPHX1
SOD1	Superoxide Dismutase 1	Protein Coding	56	GC21P031659	11.5223	https://www.genecards.org/cgi-bin/carddisp.pl?gene=SOD1
MIR15A	MicroRNA 15a	RNA Gene	19	GC13M050049	11.5172	https://www.genecards.org/cgi-bin/carddisp.pl?gene=MIR15A
GAPDH	Glyceraldehyde-3-Phosphate Dehydrogenase	Protein Coding	52	GC12P022355	11.5091	https://www.genecards.org/cgi-bin/carddisp.pl?gene=GAPDH
SLC7A7	Solute Carrier Family 7 Member 7	Protein Coding	48	GC14M022773	11.4888	https://www.genecards.org/cgi-bin/carddisp.pl?gene=SLC7A7
IGFBP1	Insulin Like Growth Factor Binding Protein 1	Protein Coding	46	GC07P047917	11.4649	https://www.genecards.org/cgi-bin/carddisp.pl?gene=IGFBP1
MIR127	MicroRNA 127	RNA Gene	23	GC14P110110	11.4617	https://www.genecards.org/cgi-bin/carddisp.pl?gene=MIR127
ALG8	ALG8 Alpha-1,3-Glucosyltransferase	Protein Coding	46	GC11M097515	11.446	https://www.genecards.org/cgi-bin/carddisp.pl?gene=ALG8
SLC22A5	Solute Carrier Family 22 Member 5	Protein Coding	49	GC05P132369	11.4449	https://www.genecards.org/cgi-bin/carddisp.pl?gene=SLC22A5
MIR181A1	MicroRNA 181a-1	RNA Gene	20	GC01M198860	11.4373	https://www.genecards.org/cgi-bin/carddisp.pl?gene=MIR181A1
NQO1	NAD(P)H Quinone Dehydrogenase 1	Protein Coding	50	GC16M069706	11.4282	https://www.genecards.org/cgi-bin/carddisp.pl?gene=NQO1
PTEN	Phosphatase And Tensin Homolog	Protein Coding	54	GC10P093576	11.4197	https://www.genecards.org/cgi-bin/carddisp.pl?gene=PTEN
HEXB	Hexosaminidase Subunit Beta	Protein Coding	50	GC05P074640	11.4075	https://www.genecards.org/cgi-bin/carddisp.pl?gene=HEXB
IGF2	Insulin Like Growth Factor 2	Protein Coding	51	GC11M003998	11.385	https://www.genecards.org/cgi-bin/carddisp.pl?gene=IGF2
ATP7B	ATPase Copper Transporting Beta	Protein Coding	50	GC13M051930	11.3772	https://www.genecards.org/cgi-bin/carddisp.pl?gene=ATP7B
PKLR	Pyruvate Kinase L/R	Protein Coding	50	GC01M155289	11.3752	https://www.genecards.org/cgi-bin/carddisp.pl?gene=PKLR
ALPL	Alkaline Phosphatase, Biomineralization Associated	Protein Coding	54	GC01P021508	11.3749	https://www.genecards.org/cgi-bin/carddisp.pl?gene=ALPL
ADK	Adenosine Kinase	Protein Coding	53	GC10P074204	11.3732	https://www.genecards.org/cgi-bin/carddisp.pl?gene=ADK
LRPPRC	Leucine Rich Pentatricopeptide Repeat Containing	Protein Coding	45	GC02M043886	11.3634	https://www.genecards.org/cgi-bin/carddisp.pl?gene=LRPPRC
NAGS	N-Acetylglutamate Synthase	Protein Coding	43	GC17P044004	11.3408	https://www.genecards.org/cgi-bin/carddisp.pl?gene=NAGS
CAD	Carbamoyl-Phosphate Synthetase 2, Aspartate Transcarbamylase, And Dihydroorotase	Protein Coding	52	GC02P027217	11.3241	https://www.genecards.org/cgi-bin/carddisp.pl?gene=CAD
MIR210	MicroRNA 210	RNA Gene	23	GC11M003894	11.3039	https://www.genecards.org/cgi-bin/carddisp.pl?gene=MIR210
ALDH4A1	Aldehyde Dehydrogenase 4 Family Member A1	Protein Coding	47	GC01M018871	11.303	https://www.genecards.org/cgi-bin/carddisp.pl?gene=ALDH4A1
SCD	Stearoyl-CoA Desaturase	Protein Coding	52	GC10P100347	11.2462	https://www.genecards.org/cgi-bin/carddisp.pl?gene=SCD
MT-ND6	Mitochondrially Encoded NADH:Ubiquinone Oxidoreductase Core Subunit 6	Protein Coding	34	GCMTM014151	11.2166	https://www.genecards.org/cgi-bin/carddisp.pl?gene=MT-ND6
NR3C2	Nuclear Receptor Subfamily 3 Group C Member 2	Protein Coding	48	GC04M148078	11.2165	https://www.genecards.org/cgi-bin/carddisp.pl?gene=NR3C2
COX10	Cytochrome C Oxidase Assembly Factor Heme A:Farnesyltransferase COX10	Protein Coding	45	GC17P014069	11.1947	https://www.genecards.org/cgi-bin/carddisp.pl?gene=COX10
MIR125A	MicroRNA 125a	RNA Gene	24	GC19P070321	11.1932	https://www.genecards.org/cgi-bin/carddisp.pl?gene=MIR125A
HJV	Hemojuvelin BMP Co-Receptor	Protein Coding	45	GC01M147081	11.1694	https://www.genecards.org/cgi-bin/carddisp.pl?gene=HJV
TFRC	Transferrin Receptor	Protein Coding	54	GC03M196031	11.1665	https://www.genecards.org/cgi-bin/carddisp.pl?gene=TFRC
HLCS	Holocarboxylase Synthetase	Protein Coding	44	GC21M036750	11.1506	https://www.genecards.org/cgi-bin/carddisp.pl?gene=HLCS
MT-ND5	Mitochondrially Encoded NADH:Ubiquinone Oxidoreductase Core Subunit 5	Protein Coding	35	GCMTP012339	11.1503	https://www.genecards.org/cgi-bin/carddisp.pl?gene=MT-ND5
TTR	Transthyretin	Protein Coding	51	GC18P031557	11.119	https://www.genecards.org/cgi-bin/carddisp.pl?gene=TTR
PIK3CA	Phosphatidylinositol-4,5-Bisphosphate 3-Kinase Catalytic Subunit Alpha	Protein Coding	55	GC03P179148	11.1069	https://www.genecards.org/cgi-bin/carddisp.pl?gene=PIK3CA
SELL	Selectin L	Protein Coding	45	GC01M169690	11.0948	https://www.genecards.org/cgi-bin/carddisp.pl?gene=SELL
EPO	Erythropoietin	Protein Coding	47	GC07P100720	11.0624	https://www.genecards.org/cgi-bin/carddisp.pl?gene=EPO
TPO	Thyroid Peroxidase	Protein Coding	52	GC02P001374	11.0548	https://www.genecards.org/cgi-bin/carddisp.pl?gene=TPO
DLD	Dihydrolipoamide Dehydrogenase	Protein Coding	51	GC07P107890	11.053	https://www.genecards.org/cgi-bin/carddisp.pl?gene=DLD
RRM2B	Ribonucleotide Reductase Regulatory TP53 Inducible Subunit M2B	Protein Coding	51	GC08M102204	11.0416	https://www.genecards.org/cgi-bin/carddisp.pl?gene=RRM2B
ACAT1	Acetyl-CoA Acetyltransferase 1	Protein Coding	52	GC11P108121	11.0278	https://www.genecards.org/cgi-bin/carddisp.pl?gene=ACAT1
TMPRSS6	Transmembrane Serine Protease 6	Protein Coding	47	GC22M059410	11.0273	https://www.genecards.org/cgi-bin/carddisp.pl?gene=TMPRSS6
CFTR	CF Transmembrane Conductance Regulator	Protein Coding	54	GC07P117287	10.9906	https://www.genecards.org/cgi-bin/carddisp.pl?gene=CFTR
MIR23A	MicroRNA 23a	RNA Gene	23	GC19M014545	10.9801	https://www.genecards.org/cgi-bin/carddisp.pl?gene=MIR23A
POR	Cytochrome P450 Oxidoreductase	Protein Coding	52	GC07P075899	10.9409	https://www.genecards.org/cgi-bin/carddisp.pl?gene=POR
GNAS	GNAS Complex Locus	Protein Coding	52	GC20P058839	10.9397	https://www.genecards.org/cgi-bin/carddisp.pl?gene=GNAS
TAT	Tyrosine Aminotransferase	Protein Coding	48	GC16M071565	10.9312	https://www.genecards.org/cgi-bin/carddisp.pl?gene=TAT
ANGPTL3	Angiopoietin Like 3	Protein Coding	50	GC01P062597	10.9241	https://www.genecards.org/cgi-bin/carddisp.pl?gene=ANGPTL3
SDHA	Succinate Dehydrogenase Complex Flavoprotein Subunit A	Protein Coding	50	GC05P000208	10.8929	https://www.genecards.org/cgi-bin/carddisp.pl?gene=SDHA
ALG12	ALG12 Alpha-1,6-Mannosyltransferase	Protein Coding	41	GC22M049859	10.8888	https://www.genecards.org/cgi-bin/carddisp.pl?gene=ALG12
SERPINC1	Serpin Family C Member 1	Protein Coding	52	GC01M174593	10.8716	https://www.genecards.org/cgi-bin/carddisp.pl?gene=SERPINC1
PFKM	Phosphofructokinase, Muscle	Protein Coding	52	GC12P048105	10.8669	https://www.genecards.org/cgi-bin/carddisp.pl?gene=PFKM
PRDX1	Peroxiredoxin 1	Protein Coding	52	GC01M045511	10.8659	https://www.genecards.org/cgi-bin/carddisp.pl?gene=PRDX1
GUSB	Glucuronidase Beta	Protein Coding	50	GC07M065960	10.8522	https://www.genecards.org/cgi-bin/carddisp.pl?gene=GUSB
MIR29C	MicroRNA 29c	RNA Gene	20	GC01M207802	10.8445	https://www.genecards.org/cgi-bin/carddisp.pl?gene=MIR29C
GAMT	Guanidinoacetate N-Methyltransferase	Protein Coding	48	GC19M001397	10.8326	https://www.genecards.org/cgi-bin/carddisp.pl?gene=GAMT
GCKR	Glucokinase Regulator	Protein Coding	44	GC02P027496	10.8145	https://www.genecards.org/cgi-bin/carddisp.pl?gene=GCKR
AMPD3	Adenosine Monophosphate Deaminase 3	Protein Coding	47	GC11P010309	10.8105	https://www.genecards.org/cgi-bin/carddisp.pl?gene=AMPD3
FUCA1	Alpha-L-Fucosidase 1	Protein Coding	51	GC01M023845	10.793	https://www.genecards.org/cgi-bin/carddisp.pl?gene=FUCA1
NR1I2	Nuclear Receptor Subfamily 1 Group I Member 2	Protein Coding	47	GC03P119780	10.7686	https://www.genecards.org/cgi-bin/carddisp.pl?gene=NR1I2
MCCC2	Methylcrotonyl-CoA Carboxylase Subunit 2	Protein Coding	47	GC05P073273	10.7626	https://www.genecards.org/cgi-bin/carddisp.pl?gene=MCCC2
GSTT1	Glutathione S-Transferase Theta 1	Protein Coding	34	GC22Mi00270	10.7592	https://www.genecards.org/cgi-bin/carddisp.pl?gene=GSTT1
HP	Haptoglobin	Protein Coding	48	GC16P072191	10.7445	https://www.genecards.org/cgi-bin/carddisp.pl?gene=HP
FBP2	Fructose-Bisphosphatase 2	Protein Coding	45	GC09M094558	10.743	https://www.genecards.org/cgi-bin/carddisp.pl?gene=FBP2
MCCC1	Methylcrotonyl-CoA Carboxylase Subunit 1	Protein Coding	45	GC03M183015	10.7388	https://www.genecards.org/cgi-bin/carddisp.pl?gene=MCCC1
MIR193B	MicroRNA 193b	RNA Gene	23	GC16P014307	10.7275	https://www.genecards.org/cgi-bin/carddisp.pl?gene=MIR193B
SURF1	SURF1 Cytochrome C Oxidase Assembly Factor	Protein Coding	44	GC09M133351	10.7146	https://www.genecards.org/cgi-bin/carddisp.pl?gene=SURF1
HMOX1	Heme Oxygenase 1	Protein Coding	55	GC22P035380	10.7027	https://www.genecards.org/cgi-bin/carddisp.pl?gene=HMOX1
SCARB1	Scavenger Receptor Class B Member 1	Protein Coding	50	GC12M124776	10.7008	https://www.genecards.org/cgi-bin/carddisp.pl?gene=SCARB1
CUBN	Cubilin	Protein Coding	48	GC10M016824	10.686	https://www.genecards.org/cgi-bin/carddisp.pl?gene=CUBN
MAN1B1	Mannosidase Alpha Class 1B Member 1	Protein Coding	51	GC09P137086	10.6858	https://www.genecards.org/cgi-bin/carddisp.pl?gene=MAN1B1
PRKAB1	Protein Kinase AMP-Activated Non-Catalytic Subunit Beta 1	Protein Coding	49	GC12P119632	10.6748	https://www.genecards.org/cgi-bin/carddisp.pl?gene=PRKAB1
CTH	Cystathionine Gamma-Lyase	Protein Coding	52	GC01P070411	10.6617	https://www.genecards.org/cgi-bin/carddisp.pl?gene=CTH
AKT2	AKT Serine/Threonine Kinase 2	Protein Coding	56	GC19M040230	10.655	https://www.genecards.org/cgi-bin/carddisp.pl?gene=AKT2
POMGNT2	Protein O-Linked Mannose N-Acetylglucosaminyltransferase 2 (Beta 1,4-)	Protein Coding	39	GC03M043121	10.6392	https://www.genecards.org/cgi-bin/carddisp.pl?gene=POMGNT2
IDUA	Alpha-L-Iduronidase	Protein Coding	48	GC04P000986	10.6051	https://www.genecards.org/cgi-bin/carddisp.pl?gene=IDUA
ADH1B	Alcohol Dehydrogenase 1B (Class I), Beta Polypeptide	Protein Coding	45	GC04M099304	10.5873	https://www.genecards.org/cgi-bin/carddisp.pl?gene=ADH1B
MIR93	MicroRNA 93	RNA Gene	23	GC07M102066	10.5845	https://www.genecards.org/cgi-bin/carddisp.pl?gene=MIR93
KCNJ1	Potassium Inwardly Rectifying Channel Subfamily J Member 1	Protein Coding	51	GC11M128741	10.5804	https://www.genecards.org/cgi-bin/carddisp.pl?gene=KCNJ1
HMGCS2	3-Hydroxy-3-Methylglutaryl-CoA Synthase 2	Protein Coding	50	GC01M119747	10.5714	https://www.genecards.org/cgi-bin/carddisp.pl?gene=HMGCS2
NDUFS4	NADH:Ubiquinone Oxidoreductase Subunit S4	Protein Coding	45	GC05P053560	10.5664	https://www.genecards.org/cgi-bin/carddisp.pl?gene=NDUFS4
ACAD9	Acyl-CoA Dehydrogenase Family Member 9	Protein Coding	47	GC03P134591	10.5623	https://www.genecards.org/cgi-bin/carddisp.pl?gene=ACAD9
TUSC3	Tumor Suppressor Candidate 3	Protein Coding	45	GC08P015417	10.5541	https://www.genecards.org/cgi-bin/carddisp.pl?gene=TUSC3
HGSNAT	Heparan-Alpha-Glucosaminide N-Acetyltransferase	Protein Coding	39	GC08P043140	10.5427	https://www.genecards.org/cgi-bin/carddisp.pl?gene=HGSNAT
SLC11A2	Solute Carrier Family 11 Member 2	Protein Coding	51	GC12M050952	10.5321	https://www.genecards.org/cgi-bin/carddisp.pl?gene=SLC11A2
CCK	Cholecystokinin	Protein Coding	44	GC03M042274	10.5126	https://www.genecards.org/cgi-bin/carddisp.pl?gene=CCK
ECHS1	Enoyl-CoA Hydratase, Short Chain 1	Protein Coding	48	GC10M133362	10.4712	https://www.genecards.org/cgi-bin/carddisp.pl?gene=ECHS1
GHR	Growth Hormone Receptor	Protein Coding	49	GC05P042429	10.453	https://www.genecards.org/cgi-bin/carddisp.pl?gene=GHR
NAMPT	Nicotinamide Phosphoribosyltransferase	Protein Coding	51	GC07M106248	10.448	https://www.genecards.org/cgi-bin/carddisp.pl?gene=NAMPT
CD209	CD209 Molecule	Protein Coding	45	GC19M007739	10.4457	https://www.genecards.org/cgi-bin/carddisp.pl?gene=CD209
MTOR	Mechanistic Target Of Rapamycin Kinase	Protein Coding	56	GC01M011106	10.4423	https://www.genecards.org/cgi-bin/carddisp.pl?gene=MTOR
RYR1	Ryanodine Receptor 1	Protein Coding	50	GC19P069701	10.4161	https://www.genecards.org/cgi-bin/carddisp.pl?gene=RYR1
MIR483	MicroRNA 483	RNA Gene	22	GC11M004005	10.4061	https://www.genecards.org/cgi-bin/carddisp.pl?gene=MIR483
PFKL	Phosphofructokinase, Liver Type	Protein Coding	48	GC21P044300	10.3994	https://www.genecards.org/cgi-bin/carddisp.pl?gene=PFKL
DPM1	Dolichyl-Phosphate Mannosyltransferase Subunit 1, Catalytic	Protein Coding	47	GC20M050934	10.395	https://www.genecards.org/cgi-bin/carddisp.pl?gene=DPM1
NOS3	Nitric Oxide Synthase 3	Protein Coding	52	GC07P150990	10.3822	https://www.genecards.org/cgi-bin/carddisp.pl?gene=NOS3
SLC39A8	Solute Carrier Family 39 Member 8	Protein Coding	47	GC04M102252	10.3793	https://www.genecards.org/cgi-bin/carddisp.pl?gene=SLC39A8
ABCB1	ATP Binding Cassette Subfamily B Member 1	Protein Coding	53	GC07M087504	10.3771	https://www.genecards.org/cgi-bin/carddisp.pl?gene=ABCB1
LIPA	Lipase A, Lysosomal Acid Type	Protein Coding	51	GC10M089213	10.3491	https://www.genecards.org/cgi-bin/carddisp.pl?gene=LIPA
SLC40A1	Solute Carrier Family 40 Member 1	Protein Coding	48	GC02M189560	10.3404	https://www.genecards.org/cgi-bin/carddisp.pl?gene=SLC40A1
PYY	Peptide YY	Protein Coding	45	GC17M043952	10.3342	https://www.genecards.org/cgi-bin/carddisp.pl?gene=PYY
ICOSLG	Inducible T Cell Costimulator Ligand	Protein Coding	43	GC21M044222	10.331	https://www.genecards.org/cgi-bin/carddisp.pl?gene=ICOSLG
CCR6	C-C Motif Chemokine Receptor 6	Protein Coding	46	GC06P167111	10.3202	https://www.genecards.org/cgi-bin/carddisp.pl?gene=CCR6
PKM	Pyruvate Kinase M1/2	Protein Coding	51	GC15M072199	10.3113	https://www.genecards.org/cgi-bin/carddisp.pl?gene=PKM
GYS1	Glycogen Synthase 1	Protein Coding	51	GC19M068148	10.3088	https://www.genecards.org/cgi-bin/carddisp.pl?gene=GYS1
IGFBP3	Insulin Like Growth Factor Binding Protein 3	Protein Coding	50	GC07M045912	10.3033	https://www.genecards.org/cgi-bin/carddisp.pl?gene=IGFBP3
AFP	Alpha Fetoprotein	Protein Coding	48	GC04P073431	10.2894	https://www.genecards.org/cgi-bin/carddisp.pl?gene=AFP
MT-CO2	Mitochondrially Encoded Cytochrome C Oxidase II	Protein Coding	35	GCMTP007587	10.2444	https://www.genecards.org/cgi-bin/carddisp.pl?gene=MT-CO2
SLC25A20	Solute Carrier Family 25 Member 20	Protein Coding	47	GC03M048863	10.2245	https://www.genecards.org/cgi-bin/carddisp.pl?gene=SLC25A20
SLC52A1	Solute Carrier Family 52 Member 1	Protein Coding	43	GC17M005032	10.2227	https://www.genecards.org/cgi-bin/carddisp.pl?gene=SLC52A1
LPA	Lipoprotein(A)	Protein Coding	41	GC06M160531	10.2218	https://www.genecards.org/cgi-bin/carddisp.pl?gene=LPA
MIR182	MicroRNA 182	RNA Gene	23	GC07M129770	10.2217	https://www.genecards.org/cgi-bin/carddisp.pl?gene=MIR182
IRS2	Insulin Receptor Substrate 2	Protein Coding	47	GC13M109752	10.2205	https://www.genecards.org/cgi-bin/carddisp.pl?gene=IRS2
MPO	Myeloperoxidase	Protein Coding	55	GC17M058269	10.1864	https://www.genecards.org/cgi-bin/carddisp.pl?gene=MPO
MIR204	MicroRNA 204	RNA Gene	25	GC09M070809	10.174	https://www.genecards.org/cgi-bin/carddisp.pl?gene=MIR204
AKR1A1	Aldo-Keto Reductase Family 1 Member A1	Protein Coding	47	GC01P045550	10.1265	https://www.genecards.org/cgi-bin/carddisp.pl?gene=AKR1A1
MIR25	MicroRNA 25	RNA Gene	22	GC07M100093	10.118	https://www.genecards.org/cgi-bin/carddisp.pl?gene=MIR25
GLUD1	Glutamate Dehydrogenase 1	Protein Coding	52	GC10M087050	10.1164	https://www.genecards.org/cgi-bin/carddisp.pl?gene=GLUD1
KYNU	Kynureninase	Protein Coding	51	GC02P142877	10.1104	https://www.genecards.org/cgi-bin/carddisp.pl?gene=KYNU
HGD	Homogentisate 1,2-Dioxygenase	Protein Coding	45	GC03M120628	10.1089	https://www.genecards.org/cgi-bin/carddisp.pl?gene=HGD
GALNT3	Polypeptide N-Acetylgalactosaminyltransferase 3	Protein Coding	48	GC02M165747	10.0908	https://www.genecards.org/cgi-bin/carddisp.pl?gene=GALNT3
LONP1	Lon Peptidase 1, Mitochondrial	Protein Coding	48	GC19M005691	10.0708	https://www.genecards.org/cgi-bin/carddisp.pl?gene=LONP1
MIR200A	MicroRNA 200a	RNA Gene	22	GC01P004110	10.0707	https://www.genecards.org/cgi-bin/carddisp.pl?gene=MIR200A
HBB	Hemoglobin Subunit Beta	Protein Coding	47	GC11M006673	10.0256	https://www.genecards.org/cgi-bin/carddisp.pl?gene=HBB
TG	Thyroglobulin	Protein Coding	47	GC08P132866	10.0112	https://www.genecards.org/cgi-bin/carddisp.pl?gene=TG
CRYAA	Crystallin Alpha A	Protein Coding	48	GC21P043169	9.96221	https://www.genecards.org/cgi-bin/carddisp.pl?gene=CRYAA
SDHB	Succinate Dehydrogenase Complex Iron Sulfur Subunit B	Protein Coding	50	GC01M018178	9.9614	https://www.genecards.org/cgi-bin/carddisp.pl?gene=SDHB
MIR146B	MicroRNA 146b	RNA Gene	23	GC10P102436	9.95953	https://www.genecards.org/cgi-bin/carddisp.pl?gene=MIR146B
SLC25A15	Solute Carrier Family 25 Member 15	Protein Coding	46	GC13P040789	9.95047	https://www.genecards.org/cgi-bin/carddisp.pl?gene=SLC25A15
MIR141	MicroRNA 141	RNA Gene	23	GC12P022385	9.94317	https://www.genecards.org/cgi-bin/carddisp.pl?gene=MIR141
TMEM199	Transmembrane Protein 199	Protein Coding	37	GC17P057770	9.9363	https://www.genecards.org/cgi-bin/carddisp.pl?gene=TMEM199
MIR192	MicroRNA 192	RNA Gene	23	GC11M064891	9.92941	https://www.genecards.org/cgi-bin/carddisp.pl?gene=MIR192
PPIG	Peptidylprolyl Isomerase G	Protein Coding	43	GC02P169584	9.92619	https://www.genecards.org/cgi-bin/carddisp.pl?gene=PPIG
CALCA	Calcitonin Related Polypeptide Alpha	Protein Coding	48	GC11M014945	9.91722	https://www.genecards.org/cgi-bin/carddisp.pl?gene=CALCA
PHKA2	Phosphorylase Kinase Regulatory Subunit Alpha 2	Protein Coding	47	GC0XM018892	9.91721	https://www.genecards.org/cgi-bin/carddisp.pl?gene=PHKA2
ATP7A	ATPase Copper Transporting Alpha	Protein Coding	48	GC0XP078001	9.90482	https://www.genecards.org/cgi-bin/carddisp.pl?gene=ATP7A
PRL	Prolactin	Protein Coding	45	GC06M022287	9.90455	https://www.genecards.org/cgi-bin/carddisp.pl?gene=PRL
GPLD1	Glycosylphosphatidylinositol Specific Phospholipase D1	Protein Coding	45	GC06M024500	9.90219	https://www.genecards.org/cgi-bin/carddisp.pl?gene=GPLD1
PLTP	Phospholipid Transfer Protein	Protein Coding	47	GC20M045898	9.89815	https://www.genecards.org/cgi-bin/carddisp.pl?gene=PLTP
BCKDHA	Branched Chain Keto Acid Dehydrogenase E1 Subunit Alpha	Protein Coding	47	GC19P069833	9.87599	https://www.genecards.org/cgi-bin/carddisp.pl?gene=BCKDHA
MBL2	Mannose Binding Lectin 2	Protein Coding	49	GC10M052760	9.87581	https://www.genecards.org/cgi-bin/carddisp.pl?gene=MBL2
MIR335	MicroRNA 335	RNA Gene	22	GC07P130496	9.85921	https://www.genecards.org/cgi-bin/carddisp.pl?gene=MIR335
NR1H3	Nuclear Receptor Subfamily 1 Group H Member 3	Protein Coding	48	GC11P047248	9.84237	https://www.genecards.org/cgi-bin/carddisp.pl?gene=NR1H3
SLC35C1	Solute Carrier Family 35 Member C1	Protein Coding	43	GC11P046548	9.84036	https://www.genecards.org/cgi-bin/carddisp.pl?gene=SLC35C1
MPDU1	Mannose-P-Dolichol Utilization Defect 1	Protein Coding	45	GC17P007583	9.83506	https://www.genecards.org/cgi-bin/carddisp.pl?gene=MPDU1
PTPN1	Protein Tyrosine Phosphatase Non-Receptor Type 1	Protein Coding	54	GC20P050510	9.83156	https://www.genecards.org/cgi-bin/carddisp.pl?gene=PTPN1
UGT1A	UDP Glucuronosyltransferase Family 1 Member A Complex Locus	Uncategorized	12	GC02P233592	9.81957	https://www.genecards.org/cgi-bin/carddisp.pl?gene=UGT1A
ACAT2	Acetyl-CoA Acetyltransferase 2	Protein Coding	47	GC06P160668	9.81738	https://www.genecards.org/cgi-bin/carddisp.pl?gene=ACAT2
MIR499A	MicroRNA 499a	RNA Gene	23	GC20P034990	9.81659	https://www.genecards.org/cgi-bin/carddisp.pl?gene=MIR499A
UGT1A4	UDP Glucuronosyltransferase Family 1 Member A4	Protein Coding	45	GC02P233718	9.80351	https://www.genecards.org/cgi-bin/carddisp.pl?gene=UGT1A4
ALDH7A1	Aldehyde Dehydrogenase 7 Family Member A1	Protein Coding	50	GC05M126541	9.79724	https://www.genecards.org/cgi-bin/carddisp.pl?gene=ALDH7A1
ADRB2	Adrenoceptor Beta 2	Protein Coding	52	GC05P148825	9.77529	https://www.genecards.org/cgi-bin/carddisp.pl?gene=ADRB2
MUC1	Mucin 1, Cell Surface Associated	Protein Coding	51	GC01M155185	9.77426	https://www.genecards.org/cgi-bin/carddisp.pl?gene=MUC1
ABCD1	ATP Binding Cassette Subfamily D Member 1	Protein Coding	49	GC0XP153724	9.77243	https://www.genecards.org/cgi-bin/carddisp.pl?gene=ABCD1
CYP4F2	Cytochrome P450 Family 4 Subfamily F Member 2	Protein Coding	46	GC19M015878	9.76754	https://www.genecards.org/cgi-bin/carddisp.pl?gene=CYP4F2
OAT	Ornithine Aminotransferase	Protein Coding	50	GC10M124397	9.75862	https://www.genecards.org/cgi-bin/carddisp.pl?gene=OAT
MIR9-1	MicroRNA 9-1	RNA Gene	22	GC01M156420	9.75546	https://www.genecards.org/cgi-bin/carddisp.pl?gene=MIR9-1
UMPS	Uridine Monophosphate Synthetase	Protein Coding	50	GC03P124730	9.72473	https://www.genecards.org/cgi-bin/carddisp.pl?gene=UMPS
PTGS2	Prostaglandin-Endoperoxide Synthase 2	Protein Coding	51	GC01M186640	9.72436	https://www.genecards.org/cgi-bin/carddisp.pl?gene=PTGS2
GPI	Glucose-6-Phosphate Isomerase	Protein Coding	51	GC19P034359	9.66233	https://www.genecards.org/cgi-bin/carddisp.pl?gene=GPI
MIR191	MicroRNA 191	RNA Gene	23	GC03M051371	9.66048	https://www.genecards.org/cgi-bin/carddisp.pl?gene=MIR191
MAOA	Monoamine Oxidase A	Protein Coding	51	GC0XP043654	9.64046	https://www.genecards.org/cgi-bin/carddisp.pl?gene=MAOA
MIR142	MicroRNA 142	RNA Gene	23	GC17M058331	9.63078	https://www.genecards.org/cgi-bin/carddisp.pl?gene=MIR142
NGLY1	N-Glycanase 1	Protein Coding	45	GC03M025718	9.62444	https://www.genecards.org/cgi-bin/carddisp.pl?gene=NGLY1
MIR144	MicroRNA 144	RNA Gene	21	GC17M044993	9.61426	https://www.genecards.org/cgi-bin/carddisp.pl?gene=MIR144
CYP7B1	Cytochrome P450 Family 7 Subfamily B Member 1	Protein Coding	48	GC08M064587	9.57372	https://www.genecards.org/cgi-bin/carddisp.pl?gene=CYP7B1
BLOC1S1	Biogenesis Of Lysosomal Organelles Complex 1 Subunit 1	Protein Coding	38	GC12P055924	9.5737	https://www.genecards.org/cgi-bin/carddisp.pl?gene=BLOC1S1
ABCB11	ATP Binding Cassette Subfamily B Member 11	Protein Coding	49	GC02M168922	9.57249	https://www.genecards.org/cgi-bin/carddisp.pl?gene=ABCB11
KRAS	KRAS Proto-Oncogene, GTPase	Protein Coding	54	GC12M025204	9.57022	https://www.genecards.org/cgi-bin/carddisp.pl?gene=KRAS
MIR27B	MicroRNA 27b	RNA Gene	22	GC09P095097	9.56899	https://www.genecards.org/cgi-bin/carddisp.pl?gene=MIR27B
GOT2	Glutamic-Oxaloacetic Transaminase 2	Protein Coding	50	GC16M058707	9.53797	https://www.genecards.org/cgi-bin/carddisp.pl?gene=GOT2
GPD1	Glycerol-3-Phosphate Dehydrogenase 1	Protein Coding	47	GC12P050123	9.5222	https://www.genecards.org/cgi-bin/carddisp.pl?gene=GPD1
SLC12A1	Solute Carrier Family 12 Member 1	Protein Coding	50	GC15P048191	9.48416	https://www.genecards.org/cgi-bin/carddisp.pl?gene=SLC12A1
GLYCTK	Glycerate Kinase	Protein Coding	44	GC03P052356	9.48043	https://www.genecards.org/cgi-bin/carddisp.pl?gene=GLYCTK
NDUFV1	NADH:Ubiquinone Oxidoreductase Core Subunit V1	Protein Coding	48	GC11P070619	9.45707	https://www.genecards.org/cgi-bin/carddisp.pl?gene=NDUFV1
APOC2	Apolipoprotein C2	Protein Coding	46	GC19P069971	9.42799	https://www.genecards.org/cgi-bin/carddisp.pl?gene=APOC2
MIRLET7A1	MicroRNA Let-7a-1	RNA Gene	23	GC09P094175	9.42653	https://www.genecards.org/cgi-bin/carddisp.pl?gene=MIRLET7A1
MIR148A	MicroRNA 148a	RNA Gene	23	GC07M025993	9.41926	https://www.genecards.org/cgi-bin/carddisp.pl?gene=MIR148A
TYMP	Thymidine Phosphorylase	Protein Coding	50	GC22M050525	9.40641	https://www.genecards.org/cgi-bin/carddisp.pl?gene=TYMP
BHMT	Betaine--Homocysteine S-Methyltransferase	Protein Coding	44	GC05P079111	9.40291	https://www.genecards.org/cgi-bin/carddisp.pl?gene=BHMT
ACADL	Acyl-CoA Dehydrogenase Long Chain	Protein Coding	43	GC02M210187	9.39891	https://www.genecards.org/cgi-bin/carddisp.pl?gene=ACADL
TYMS	Thymidylate Synthetase	Protein Coding	51	GC18P000657	9.39108	https://www.genecards.org/cgi-bin/carddisp.pl?gene=TYMS
MIR199A1	MicroRNA 199a-1	RNA Gene	21	GC19M010817	9.38927	https://www.genecards.org/cgi-bin/carddisp.pl?gene=MIR199A1
CLEC4A	C-Type Lectin Domain Family 4 Member A	Protein Coding	40	GC12P022411	9.35998	https://www.genecards.org/cgi-bin/carddisp.pl?gene=CLEC4A
UCP1	Uncoupling Protein 1	Protein Coding	45	GC04M140559	9.34124	https://www.genecards.org/cgi-bin/carddisp.pl?gene=UCP1
FTCD	Formimidoyltransferase Cyclodeaminase	Protein Coding	45	GC21M051066	9.34052	https://www.genecards.org/cgi-bin/carddisp.pl?gene=FTCD
ASAH1	N-Acylsphingosine Amidohydrolase 1	Protein Coding	51	GC08M018055	9.34029	https://www.genecards.org/cgi-bin/carddisp.pl?gene=ASAH1
MIR30A	MicroRNA 30a	RNA Gene	22	GC06M071403	9.335	https://www.genecards.org/cgi-bin/carddisp.pl?gene=MIR30A
LIPG	Lipase G, Endothelial Type	Protein Coding	45	GC18P049560	9.33104	https://www.genecards.org/cgi-bin/carddisp.pl?gene=LIPG
GH-LCR	Growth Hormone Locus Control Region	Biological Region	4	GC17P063917	9.32248	https://www.genecards.org/cgi-bin/carddisp.pl?gene=GH-LCR
SLC6A8	Solute Carrier Family 6 Member 8	Protein Coding	50	GC0XP153688	9.31076	https://www.genecards.org/cgi-bin/carddisp.pl?gene=SLC6A8
CYP2R1	Cytochrome P450 Family 2 Subfamily R Member 1	Protein Coding	47	GC11M014877	9.30939	https://www.genecards.org/cgi-bin/carddisp.pl?gene=CYP2R1
TAFAZZIN	Tafazzin, Phospholipid-Lysophospholipid Transacylase	Protein Coding	43	GC0XP154413	9.30894	https://www.genecards.org/cgi-bin/carddisp.pl?gene=TAFAZZIN
ANGPTL4	Angiopoietin Like 4	Protein Coding	47	GC19P008363	9.30237	https://www.genecards.org/cgi-bin/carddisp.pl?gene=ANGPTL4
MT-CYB	Mitochondrially Encoded Cytochrome B	Protein Coding	33	GCMTP014749	9.29451	https://www.genecards.org/cgi-bin/carddisp.pl?gene=MT-CYB
FUT2	Fucosyltransferase 2	Protein Coding	48	GC19P048695	9.27613	https://www.genecards.org/cgi-bin/carddisp.pl?gene=FUT2
SORD	Sorbitol Dehydrogenase	Protein Coding	48	GC15P045023	9.2682	https://www.genecards.org/cgi-bin/carddisp.pl?gene=SORD
SUCLG1	Succinate-CoA Ligase GDP/ADP-Forming Subunit Alpha	Protein Coding	49	GC02M084423	9.26315	https://www.genecards.org/cgi-bin/carddisp.pl?gene=SUCLG1
MT-CO1	Mitochondrially Encoded Cytochrome C Oxidase I	Protein Coding	34	GCMTP005906	9.2545	https://www.genecards.org/cgi-bin/carddisp.pl?gene=MT-CO1
STAR	Steroidogenic Acute Regulatory Protein	Protein Coding	47	GC08M038145	9.24138	https://www.genecards.org/cgi-bin/carddisp.pl?gene=STAR
ALDH3A2	Aldehyde Dehydrogenase 3 Family Member A2	Protein Coding	47	GC17P019648	9.23909	https://www.genecards.org/cgi-bin/carddisp.pl?gene=ALDH3A2
ADIPOR2	Adiponectin Receptor 2	Protein Coding	44	GC12P001670	9.23678	https://www.genecards.org/cgi-bin/carddisp.pl?gene=ADIPOR2
GALNT2	Polypeptide N-Acetylgalactosaminyltransferase 2	Protein Coding	49	GC01P230057	9.22584	https://www.genecards.org/cgi-bin/carddisp.pl?gene=GALNT2
MIR214	MicroRNA 214	RNA Gene	24	GC01M172234	9.22163	https://www.genecards.org/cgi-bin/carddisp.pl?gene=MIR214
ALDH1A1	Aldehyde Dehydrogenase 1 Family Member A1	Protein Coding	50	GC09M072900	9.21752	https://www.genecards.org/cgi-bin/carddisp.pl?gene=ALDH1A1
LGALS8	Galectin 8	Protein Coding	43	GC01P236518	9.2133	https://www.genecards.org/cgi-bin/carddisp.pl?gene=LGALS8
TKT	Transketolase	Protein Coding	48	GC03M053224	9.21216	https://www.genecards.org/cgi-bin/carddisp.pl?gene=TKT
OXCT1	3-Oxoacid CoA-Transferase 1	Protein Coding	47	GC05M041732	9.2088	https://www.genecards.org/cgi-bin/carddisp.pl?gene=OXCT1
SLC39A14	Solute Carrier Family 39 Member 14	Protein Coding	46	GC08P022367	9.18346	https://www.genecards.org/cgi-bin/carddisp.pl?gene=SLC39A14
PNLIP	Pancreatic Lipase	Protein Coding	51	GC10P116545	9.17994	https://www.genecards.org/cgi-bin/carddisp.pl?gene=PNLIP
IDH2	Isocitrate Dehydrogenase (NADP(+)) 2	Protein Coding	55	GC15M090083	9.17225	https://www.genecards.org/cgi-bin/carddisp.pl?gene=IDH2
APP	Amyloid Beta Precursor Protein	Protein Coding	54	GC21M025880	9.16336	https://www.genecards.org/cgi-bin/carddisp.pl?gene=APP
ABO	ABO, Alpha 1-3-N-Acetylgalactosaminyltransferase And Alpha 1-3-Galactosyltransferase	Protein Coding	43	GC09M133250	9.14083	https://www.genecards.org/cgi-bin/carddisp.pl?gene=ABO
IGF2R	Insulin Like Growth Factor 2 Receptor	Protein Coding	48	GC06P159969	9.13101	https://www.genecards.org/cgi-bin/carddisp.pl?gene=IGF2R
TWNK	Twinkle MtDNA Helicase	Protein Coding	43	GC10P100993	9.12787	https://www.genecards.org/cgi-bin/carddisp.pl?gene=TWNK
PRPS1	Phosphoribosyl Pyrophosphate Synthetase 1	Protein Coding	50	GC0XP107628	9.12181	https://www.genecards.org/cgi-bin/carddisp.pl?gene=PRPS1
MIR150	MicroRNA 150	RNA Gene	23	GC19M049500	9.11865	https://www.genecards.org/cgi-bin/carddisp.pl?gene=MIR150
MIR103A1	MicroRNA 103a-1	RNA Gene	19	GC05M168560	9.11707	https://www.genecards.org/cgi-bin/carddisp.pl?gene=MIR103A1
B2M	Beta-2-Microglobulin	Protein Coding	52	GC15P044711	9.09524	https://www.genecards.org/cgi-bin/carddisp.pl?gene=B2M
B3GAT1	Beta-1,3-Glucuronyltransferase 1	Protein Coding	46	GC11M134378	9.08824	https://www.genecards.org/cgi-bin/carddisp.pl?gene=B3GAT1
PRKAR1A	Protein Kinase CAMP-Dependent Type I Regulatory Subunit Alpha	Protein Coding	53	GC17P069148	9.08435	https://www.genecards.org/cgi-bin/carddisp.pl?gene=PRKAR1A
UGT2B7	UDP Glucuronosyltransferase Family 2 Member B7	Protein Coding	45	GC04P069051	9.08358	https://www.genecards.org/cgi-bin/carddisp.pl?gene=UGT2B7
CTNS	Cystinosin, Lysosomal Cystine Transporter	Protein Coding	48	GC17P003636	9.08189	https://www.genecards.org/cgi-bin/carddisp.pl?gene=CTNS
CBLIF	Cobalamin Binding Intrinsic Factor	Protein Coding	44	GC11M059829	9.06746	https://www.genecards.org/cgi-bin/carddisp.pl?gene=CBLIF
CANX	Calnexin	Protein Coding	47	GC05P179678	9.03354	https://www.genecards.org/cgi-bin/carddisp.pl?gene=CANX
PRKAG2	Protein Kinase AMP-Activated Non-Catalytic Subunit Gamma 2	Protein Coding	52	GC07M151556	9.00981	https://www.genecards.org/cgi-bin/carddisp.pl?gene=PRKAG2
POLG2	DNA Polymerase Gamma 2, Accessory Subunit	Protein Coding	43	GC17M064477	8.9982	https://www.genecards.org/cgi-bin/carddisp.pl?gene=POLG2
TSHR	Thyroid Stimulating Hormone Receptor	Protein Coding	50	GC14P080954	8.99629	https://www.genecards.org/cgi-bin/carddisp.pl?gene=TSHR
GM2A	Ganglioside GM2 Activator	Protein Coding	45	GC05P151212	8.99068	https://www.genecards.org/cgi-bin/carddisp.pl?gene=GM2A
MIR15B	MicroRNA 15b	RNA Gene	21	GC03P160404	8.98861	https://www.genecards.org/cgi-bin/carddisp.pl?gene=MIR15B
GYG1	Glycogenin 1	Protein Coding	47	GC03P148991	8.98779	https://www.genecards.org/cgi-bin/carddisp.pl?gene=GYG1
ALDH9A1	Aldehyde Dehydrogenase 9 Family Member A1	Protein Coding	44	GC01M165680	8.98431	https://www.genecards.org/cgi-bin/carddisp.pl?gene=ALDH9A1
AHR	Aryl Hydrocarbon Receptor	Protein Coding	50	GC07P016916	8.984	https://www.genecards.org/cgi-bin/carddisp.pl?gene=AHR
IDS	Iduronate 2-Sulfatase	Protein Coding	51	GC0XM149476	8.98197	https://www.genecards.org/cgi-bin/carddisp.pl?gene=IDS
ALDH18A1	Aldehyde Dehydrogenase 18 Family Member A1	Protein Coding	48	GC10M095605	8.97335	https://www.genecards.org/cgi-bin/carddisp.pl?gene=ALDH18A1
MEN1	Menin 1	Protein Coding	47	GC11M064803	8.96922	https://www.genecards.org/cgi-bin/carddisp.pl?gene=MEN1
MIR196A1	MicroRNA 196a-1	RNA Gene	23	GC17M048632	8.96408	https://www.genecards.org/cgi-bin/carddisp.pl?gene=MIR196A1
ATP6AP1	ATPase H+ Transporting Accessory Protein 1	Protein Coding	46	GC0XP154428	8.96206	https://www.genecards.org/cgi-bin/carddisp.pl?gene=ATP6AP1
ABCG5	ATP Binding Cassette Subfamily G Member 5	Protein Coding	47	GC02M043806	8.95395	https://www.genecards.org/cgi-bin/carddisp.pl?gene=ABCG5
KCNJ5	Potassium Inwardly Rectifying Channel Subfamily J Member 5	Protein Coding	50	GC11P128891	8.94894	https://www.genecards.org/cgi-bin/carddisp.pl?gene=KCNJ5
TNFSF11	TNF Superfamily Member 11	Protein Coding	54	GC13P042562	8.94619	https://www.genecards.org/cgi-bin/carddisp.pl?gene=TNFSF11
CLOCK	Clock Circadian Regulator	Protein Coding	47	GC04M055427	8.94518	https://www.genecards.org/cgi-bin/carddisp.pl?gene=CLOCK
MIR125B1	MicroRNA 125b-1	RNA Gene	23	GC11M122100	8.93639	https://www.genecards.org/cgi-bin/carddisp.pl?gene=MIR125B1
SCO1	Synthesis Of Cytochrome C Oxidase 1	Protein Coding	48	GC17M010672	8.9261	https://www.genecards.org/cgi-bin/carddisp.pl?gene=SCO1
NAXD	NAD(P)HX Dehydratase	Protein Coding	41	GC13P110696	8.92106	https://www.genecards.org/cgi-bin/carddisp.pl?gene=NAXD
KDM4C	Lysine Demethylase 4C	Protein Coding	44	GC09P006720	8.91776	https://www.genecards.org/cgi-bin/carddisp.pl?gene=KDM4C
AKR1B1	Aldo-Keto Reductase Family 1 Member B	Protein Coding	50	GC07M134442	8.91616	https://www.genecards.org/cgi-bin/carddisp.pl?gene=AKR1B1
MIR130A	MicroRNA 130a	RNA Gene	23	GC11P057641	8.90806	https://www.genecards.org/cgi-bin/carddisp.pl?gene=MIR130A
ALG11	ALG11 Alpha-1,2-Mannosyltransferase	Protein Coding	44	GC13P052012	8.90277	https://www.genecards.org/cgi-bin/carddisp.pl?gene=ALG11
MIR151A	MicroRNA 151a	RNA Gene	21	GC08M140760	8.89946	https://www.genecards.org/cgi-bin/carddisp.pl?gene=MIR151A
TGFB1	Transforming Growth Factor Beta 1	Protein Coding	55	GC19M041301	8.89869	https://www.genecards.org/cgi-bin/carddisp.pl?gene=TGFB1
MIR124-1	MicroRNA 124-1	RNA Gene	21	GC08M009903	8.87162	https://www.genecards.org/cgi-bin/carddisp.pl?gene=MIR124-1
CXCL8	C-X-C Motif Chemokine Ligand 8	Protein Coding	44	GC04P073740	8.86159	https://www.genecards.org/cgi-bin/carddisp.pl?gene=CXCL8
MIRLET7D	MicroRNA Let-7d	RNA Gene	24	GC09P094178	8.85576	https://www.genecards.org/cgi-bin/carddisp.pl?gene=MIRLET7D
MIR342	MicroRNA 342	RNA Gene	22	GC14P100109	8.85409	https://www.genecards.org/cgi-bin/carddisp.pl?gene=MIR342
ALDOA	Aldolase, Fructose-Bisphosphate A	Protein Coding	51	GC16P030064	8.83806	https://www.genecards.org/cgi-bin/carddisp.pl?gene=ALDOA
SRD5A2	Steroid 5 Alpha-Reductase 2	Protein Coding	45	GC02M031522	8.8244	https://www.genecards.org/cgi-bin/carddisp.pl?gene=SRD5A2
KCNJ18	Potassium Inwardly Rectifying Channel Subfamily J Member 18	Protein Coding	29	GC17P059392	8.80922	https://www.genecards.org/cgi-bin/carddisp.pl?gene=KCNJ18
ABCG8	ATP Binding Cassette Subfamily G Member 8	Protein Coding	48	GC02P043828	8.8046	https://www.genecards.org/cgi-bin/carddisp.pl?gene=ABCG8
MT-CO3	Mitochondrially Encoded Cytochrome C Oxidase III	Protein Coding	31	GCMTP009209	8.79948	https://www.genecards.org/cgi-bin/carddisp.pl?gene=MT-CO3
FUT4	Fucosyltransferase 4	Protein Coding	40	GC11P094544	8.79623	https://www.genecards.org/cgi-bin/carddisp.pl?gene=FUT4
MIR24-1	MicroRNA 24-1	RNA Gene	21	GC09P095086	8.77254	https://www.genecards.org/cgi-bin/carddisp.pl?gene=MIR24-1
SST	Somatostatin	Protein Coding	43	GC03M187668	8.76712	https://www.genecards.org/cgi-bin/carddisp.pl?gene=SST
MIRLET7I	MicroRNA Let-7i	RNA Gene	23	GC12P062613	8.76363	https://www.genecards.org/cgi-bin/carddisp.pl?gene=MIRLET7I
SERPINA6	Serpin Family A Member 6	Protein Coding	48	GC14M101978	8.75966	https://www.genecards.org/cgi-bin/carddisp.pl?gene=SERPINA6
L2HGDH	L-2-Hydroxyglutarate Dehydrogenase	Protein Coding	43	GC14M050237	8.75259	https://www.genecards.org/cgi-bin/carddisp.pl?gene=L2HGDH
NR1I3	Nuclear Receptor Subfamily 1 Group I Member 3	Protein Coding	47	GC01M161229	8.75238	https://www.genecards.org/cgi-bin/carddisp.pl?gene=NR1I3
TLR4	Toll Like Receptor 4	Protein Coding	54	GC09P117704	8.74687	https://www.genecards.org/cgi-bin/carddisp.pl?gene=TLR4
FABP4	Fatty Acid Binding Protein 4	Protein Coding	47	GC08M081478	8.73163	https://www.genecards.org/cgi-bin/carddisp.pl?gene=FABP4
CCDC115	Coiled-Coil Domain Containing 115	Protein Coding	38	GC02M134258	8.70829	https://www.genecards.org/cgi-bin/carddisp.pl?gene=CCDC115
NDUFA6	NADH:Ubiquinone Oxidoreductase Subunit A6	Protein Coding	46	GC22M042085	8.70243	https://www.genecards.org/cgi-bin/carddisp.pl?gene=NDUFA6
IGF1R	Insulin Like Growth Factor 1 Receptor	Protein Coding	57	GC15P098648	8.69163	https://www.genecards.org/cgi-bin/carddisp.pl?gene=IGF1R
SLC5A4	Solute Carrier Family 5 Member 4	Protein Coding	44	GC22M032218	8.67844	https://www.genecards.org/cgi-bin/carddisp.pl?gene=SLC5A4
PIK3C2A	Phosphatidylinositol-4-Phosphate 3-Kinase Catalytic Subunit Type 2 Alpha	Protein Coding	50	GC11M017614	8.67133	https://www.genecards.org/cgi-bin/carddisp.pl?gene=PIK3C2A
PYGB	Glycogen Phosphorylase B	Protein Coding	46	GC20P025248	8.66946	https://www.genecards.org/cgi-bin/carddisp.pl?gene=PYGB
GLUL	Glutamate-Ammonia Ligase	Protein Coding	51	GC01M182378	8.66273	https://www.genecards.org/cgi-bin/carddisp.pl?gene=GLUL
NAGA	Alpha-N-Acetylgalactosaminidase	Protein Coding	48	GC22M042058	8.66262	https://www.genecards.org/cgi-bin/carddisp.pl?gene=NAGA
MIR19B1	MicroRNA 19b-1	RNA Gene	20	GC13P091564	8.64063	https://www.genecards.org/cgi-bin/carddisp.pl?gene=MIR19B1
FBN1	Fibrillin 1	Protein Coding	50	GC15M048408	8.63979	https://www.genecards.org/cgi-bin/carddisp.pl?gene=FBN1
MIR423	MicroRNA 423	RNA Gene	21	GC17P030117	8.62985	https://www.genecards.org/cgi-bin/carddisp.pl?gene=MIR423
B3GAT2	Beta-1,3-Glucuronyltransferase 2	Protein Coding	41	GC06M070856	8.61945	https://www.genecards.org/cgi-bin/carddisp.pl?gene=B3GAT2
APC	APC Regulator Of WNT Signaling Pathway	Protein Coding	51	GC05P112707	8.61713	https://www.genecards.org/cgi-bin/carddisp.pl?gene=APC
SLC35A1	Solute Carrier Family 35 Member A1	Protein Coding	40	GC06P087470	8.61203	https://www.genecards.org/cgi-bin/carddisp.pl?gene=SLC35A1
HOGA1	4-Hydroxy-2-Oxoglutarate Aldolase 1	Protein Coding	42	GC10P097597	8.6113	https://www.genecards.org/cgi-bin/carddisp.pl?gene=HOGA1
ABCC2	ATP Binding Cassette Subfamily C Member 2	Protein Coding	51	GC10P099782	8.60721	https://www.genecards.org/cgi-bin/carddisp.pl?gene=ABCC2
MIRLET7B	MicroRNA Let-7b	RNA Gene	22	GC22P046119	8.59944	https://www.genecards.org/cgi-bin/carddisp.pl?gene=MIRLET7B
IFNG	Interferon Gamma	Protein Coding	52	GC12M068154	8.59622	https://www.genecards.org/cgi-bin/carddisp.pl?gene=IFNG
MIR130B	MicroRNA 130b	RNA Gene	20	GC22P043541	8.59152	https://www.genecards.org/cgi-bin/carddisp.pl?gene=MIR130B
ARSB	Arylsulfatase B	Protein Coding	49	GC05M078777	8.58886	https://www.genecards.org/cgi-bin/carddisp.pl?gene=ARSB
MIR455	MicroRNA 455	RNA Gene	21	GC09P114209	8.58008	https://www.genecards.org/cgi-bin/carddisp.pl?gene=MIR455
LEPQTL1	Leptin, Serum Levels Of	Genetic Locus	4	GC02U903086	8.57712	https://www.genecards.org/cgi-bin/carddisp.pl?gene=LEPQTL1
DPM3	Dolichyl-Phosphate Mannosyltransferase Subunit 3, Regulatory	Protein Coding	43	GC01M155139	8.57432	https://www.genecards.org/cgi-bin/carddisp.pl?gene=DPM3
GALC	Galactosylceramidase	Protein Coding	47	GC14M087837	8.57368	https://www.genecards.org/cgi-bin/carddisp.pl?gene=GALC
GNMT	Glycine N-Methyltransferase	Protein Coding	48	GC06P042960	8.5558	https://www.genecards.org/cgi-bin/carddisp.pl?gene=GNMT
MIR29B1	MicroRNA 29b-1	RNA Gene	23	GC07M130877	8.54606	https://www.genecards.org/cgi-bin/carddisp.pl?gene=MIR29B1
GFPT1	Glutamine--Fructose-6-Phosphate Transaminase 1	Protein Coding	49	GC02M069283	8.53316	https://www.genecards.org/cgi-bin/carddisp.pl?gene=GFPT1
ADH1C	Alcohol Dehydrogenase 1C (Class I), Gamma Polypeptide	Protein Coding	42	GC04M099336	8.53314	https://www.genecards.org/cgi-bin/carddisp.pl?gene=ADH1C
PEPD	Peptidase D	Protein Coding	48	GC19M033386	8.52957	https://www.genecards.org/cgi-bin/carddisp.pl?gene=PEPD
SLC52A2	Solute Carrier Family 52 Member 2	Protein Coding	42	GC08P144333	8.52854	https://www.genecards.org/cgi-bin/carddisp.pl?gene=SLC52A2
MIR486-1	MicroRNA 486-1	RNA Gene	20	GC08M041660	8.52047	https://www.genecards.org/cgi-bin/carddisp.pl?gene=MIR486-1
ATP5F1D	ATP Synthase F1 Subunit Delta	Protein Coding	43	GC19P003266	8.51703	https://www.genecards.org/cgi-bin/carddisp.pl?gene=ATP5F1D
GCLC	Glutamate-Cysteine Ligase Catalytic Subunit	Protein Coding	47	GC06M053497	8.51337	https://www.genecards.org/cgi-bin/carddisp.pl?gene=GCLC
MIR30B	MicroRNA 30b	RNA Gene	23	GC08M134800	8.50381	https://www.genecards.org/cgi-bin/carddisp.pl?gene=MIR30B
NDUFS1	NADH:Ubiquinone Oxidoreductase Core Subunit S1	Protein Coding	47	GC02M206114	8.49618	https://www.genecards.org/cgi-bin/carddisp.pl?gene=NDUFS1
BSCL2	BSCL2 Lipid Droplet Biogenesis Associated, Seipin	Protein Coding	45	GC11M096933	8.48994	https://www.genecards.org/cgi-bin/carddisp.pl?gene=BSCL2
ACADSB	Acyl-CoA Dehydrogenase Short/Branched Chain	Protein Coding	47	GC10P123008	8.48911	https://www.genecards.org/cgi-bin/carddisp.pl?gene=ACADSB
MLEC	Malectin	Protein Coding	39	GC12P120687	8.48453	https://www.genecards.org/cgi-bin/carddisp.pl?gene=MLEC
SIRT3	Sirtuin 3	Protein Coding	50	GC11M000215	8.47315	https://www.genecards.org/cgi-bin/carddisp.pl?gene=SIRT3
HLA-B	Major Histocompatibility Complex, Class I, B	Protein Coding	48	GC06M069166	8.46814	https://www.genecards.org/cgi-bin/carddisp.pl?gene=HLA-B
CD40LG	CD40 Ligand	Protein Coding	52	GC0XP136649	8.46443	https://www.genecards.org/cgi-bin/carddisp.pl?gene=CD40LG
RARRES2	Retinoic Acid Receptor Responder 2	Protein Coding	42	GC07M150333	8.46362	https://www.genecards.org/cgi-bin/carddisp.pl?gene=RARRES2
TKFC	Triokinase And FMN Cyclase	Protein Coding	44	GC11P061334	8.45721	https://www.genecards.org/cgi-bin/carddisp.pl?gene=TKFC
MIR133A1	MicroRNA 133a-1	RNA Gene	19	GC18M025563	8.44676	https://www.genecards.org/cgi-bin/carddisp.pl?gene=MIR133A1
CLU	Clusterin	Protein Coding	50	GC08M027596	8.44597	https://www.genecards.org/cgi-bin/carddisp.pl?gene=CLU
SLC10A2	Solute Carrier Family 10 Member 2	Protein Coding	47	GC13M103043	8.43261	https://www.genecards.org/cgi-bin/carddisp.pl?gene=SLC10A2
FOXO1	Forkhead Box O1	Protein Coding	51	GC13M040555	8.42904	https://www.genecards.org/cgi-bin/carddisp.pl?gene=FOXO1
MIR28	MicroRNA 28	RNA Gene	20	GC03P188688	8.42194	https://www.genecards.org/cgi-bin/carddisp.pl?gene=MIR28
AGRP	Agouti Related Neuropeptide	Protein Coding	45	GC16M067482	8.42174	https://www.genecards.org/cgi-bin/carddisp.pl?gene=AGRP
AGPAT2	1-Acylglycerol-3-Phosphate O-Acyltransferase 2	Protein Coding	48	GC09M136673	8.42118	https://www.genecards.org/cgi-bin/carddisp.pl?gene=AGPAT2
OCRL	OCRL Inositol Polyphosphate-5-Phosphatase	Protein Coding	47	GC0XP129539	8.41587	https://www.genecards.org/cgi-bin/carddisp.pl?gene=OCRL
CAV1	Caveolin 1	Protein Coding	51	GC07P116524	8.41341	https://www.genecards.org/cgi-bin/carddisp.pl?gene=CAV1
VEGFA	Vascular Endothelial Growth Factor A	Protein Coding	51	GC06P043770	8.40876	https://www.genecards.org/cgi-bin/carddisp.pl?gene=VEGFA
NDUFAF5	NADH:Ubiquinone Oxidoreductase Complex Assembly Factor 5	Protein Coding	38	GC20P013910	8.40523	https://www.genecards.org/cgi-bin/carddisp.pl?gene=NDUFAF5
MIR26B	MicroRNA 26b	RNA Gene	24	GC02P218402	8.40155	https://www.genecards.org/cgi-bin/carddisp.pl?gene=MIR26B
PDHX	Pyruvate Dehydrogenase Complex Component X	Protein Coding	48	GC11P034894	8.40069	https://www.genecards.org/cgi-bin/carddisp.pl?gene=PDHX
GBA2	Glucosylceramidase Beta 2	Protein Coding	43	GC09M035736	8.39929	https://www.genecards.org/cgi-bin/carddisp.pl?gene=GBA2
MIR92A1	MicroRNA 92a-1	RNA Gene	22	GC13P091570	8.39871	https://www.genecards.org/cgi-bin/carddisp.pl?gene=MIR92A1
ACSF3	Acyl-CoA Synthetase Family Member 3	Protein Coding	45	GC16P089088	8.37675	https://www.genecards.org/cgi-bin/carddisp.pl?gene=ACSF3
AOX1	Aldehyde Oxidase 1	Protein Coding	47	GC02P200585	8.37426	https://www.genecards.org/cgi-bin/carddisp.pl?gene=AOX1
OPA1	OPA1 Mitochondrial Dynamin Like GTPase	Protein Coding	47	GC03P193594	8.37397	https://www.genecards.org/cgi-bin/carddisp.pl?gene=OPA1
MANBA	Mannosidase Beta	Protein Coding	45	GC04M102631	8.36533	https://www.genecards.org/cgi-bin/carddisp.pl?gene=MANBA
PIK3R1	Phosphoinositide-3-Kinase Regulatory Subunit 1	Protein Coding	53	GC05P068215	8.35556	https://www.genecards.org/cgi-bin/carddisp.pl?gene=PIK3R1
ST3GAL4	ST3 Beta-Galactoside Alpha-2,3-Sialyltransferase 4	Protein Coding	45	GC11P126355	8.35366	https://www.genecards.org/cgi-bin/carddisp.pl?gene=ST3GAL4
CEACAM5	CEA Cell Adhesion Molecule 5	Protein Coding	45	GC19P069849	8.34441	https://www.genecards.org/cgi-bin/carddisp.pl?gene=CEACAM5
AHSG	Alpha 2-HS Glycoprotein	Protein Coding	46	GC03P186632	8.33622	https://www.genecards.org/cgi-bin/carddisp.pl?gene=AHSG
GYS2	Glycogen Synthase 2	Protein Coding	46	GC12M021993	8.33584	https://www.genecards.org/cgi-bin/carddisp.pl?gene=GYS2
ARG2	Arginase 2	Protein Coding	48	GC14P067619	8.33004	https://www.genecards.org/cgi-bin/carddisp.pl?gene=ARG2
PLA2G7	Phospholipase A2 Group VII	Protein Coding	52	GC06M046704	8.32939	https://www.genecards.org/cgi-bin/carddisp.pl?gene=PLA2G7
GSR	Glutathione-Disulfide Reductase	Protein Coding	52	GC08M030678	8.32375	https://www.genecards.org/cgi-bin/carddisp.pl?gene=GSR
MPC1	Mitochondrial Pyruvate Carrier 1	Protein Coding	44	GC06M166364	8.32225	https://www.genecards.org/cgi-bin/carddisp.pl?gene=MPC1
PDK2	Pyruvate Dehydrogenase Kinase 2	Protein Coding	45	GC17P059012	8.29556	https://www.genecards.org/cgi-bin/carddisp.pl?gene=PDK2
IAPP	Islet Amyloid Polypeptide	Protein Coding	43	GC12P021354	8.27866	https://www.genecards.org/cgi-bin/carddisp.pl?gene=IAPP
SPP1	Secreted Phosphoprotein 1	Protein Coding	49	GC04P087975	8.26279	https://www.genecards.org/cgi-bin/carddisp.pl?gene=SPP1
MIR30C1	MicroRNA 30c-1	RNA Gene	23	GC01P040757	8.25917	https://www.genecards.org/cgi-bin/carddisp.pl?gene=MIR30C1
SCAP	SREBF Chaperone	Protein Coding	44	GC03M047413	8.25831	https://www.genecards.org/cgi-bin/carddisp.pl?gene=SCAP
COG7	Component Of Oligomeric Golgi Complex 7	Protein Coding	41	GC16M023388	8.25129	https://www.genecards.org/cgi-bin/carddisp.pl?gene=COG7
BRCA1	BRCA1 DNA Repair Associated	Protein Coding	52	GC17M043044	8.24899	https://www.genecards.org/cgi-bin/carddisp.pl?gene=BRCA1
MIR532	MicroRNA 532	RNA Gene	19	GC0XP050993	8.24079	https://www.genecards.org/cgi-bin/carddisp.pl?gene=MIR532
SUCLA2	Succinate-CoA Ligase ADP-Forming Subunit Beta	Protein Coding	49	GC13M047745	8.23819	https://www.genecards.org/cgi-bin/carddisp.pl?gene=SUCLA2
ODC1	Ornithine Decarboxylase 1	Protein Coding	51	GC02M010432	8.23609	https://www.genecards.org/cgi-bin/carddisp.pl?gene=ODC1
PNPLA2	Patatin Like Phospholipase Domain Containing 2	Protein Coding	47	GC11P001959	8.23447	https://www.genecards.org/cgi-bin/carddisp.pl?gene=PNPLA2
SIRT6	Sirtuin 6	Protein Coding	47	GC19M004174	8.21642	https://www.genecards.org/cgi-bin/carddisp.pl?gene=SIRT6
ACOX1	Acyl-CoA Oxidase 1	Protein Coding	48	GC17M075941	8.20549	https://www.genecards.org/cgi-bin/carddisp.pl?gene=ACOX1
MT-TK	Mitochondrially Encoded TRNA-Lys (AAA/G)	RNA Gene	15	GCMTP008297	8.20442	https://www.genecards.org/cgi-bin/carddisp.pl?gene=MT-TK
DGUOK	Deoxyguanosine Kinase	Protein Coding	47	GC02P073926	8.1992	https://www.genecards.org/cgi-bin/carddisp.pl?gene=DGUOK
COG1	Component Of Oligomeric Golgi Complex 1	Protein Coding	40	GC17P073193	8.19842	https://www.genecards.org/cgi-bin/carddisp.pl?gene=COG1
MRC1	Mannose Receptor C-Type 1	Protein Coding	41	GC10P017809	8.19028	https://www.genecards.org/cgi-bin/carddisp.pl?gene=MRC1
BDNF	Brain Derived Neurotrophic Factor	Protein Coding	52	GC11M027654	8.17939	https://www.genecards.org/cgi-bin/carddisp.pl?gene=BDNF
MT-ND2	Mitochondrially Encoded NADH:Ubiquinone Oxidoreductase Core Subunit 2	Protein Coding	36	GCMTP004472	8.17696	https://www.genecards.org/cgi-bin/carddisp.pl?gene=MT-ND2
YARS2	Tyrosyl-TRNA Synthetase 2	Protein Coding	47	GC12M032814	8.17554	https://www.genecards.org/cgi-bin/carddisp.pl?gene=YARS2
PFKFB3	6-Phosphofructo-2-Kinase/Fructose-2,6-Biphosphatase 3	Protein Coding	48	GC10P006144	8.15761	https://www.genecards.org/cgi-bin/carddisp.pl?gene=PFKFB3
NR1D1	Nuclear Receptor Subfamily 1 Group D Member 1	Protein Coding	50	GC17M040092	8.15668	https://www.genecards.org/cgi-bin/carddisp.pl?gene=NR1D1
ABCB7	ATP Binding Cassette Subfamily B Member 7	Protein Coding	46	GC0XM075053	8.14976	https://www.genecards.org/cgi-bin/carddisp.pl?gene=ABCB7
IL2	Interleukin 2	Protein Coding	51	GC04M122451	8.148	https://www.genecards.org/cgi-bin/carddisp.pl?gene=IL2
ITLN1	Intelectin 1	Protein Coding	41	GC01M160876	8.14699	https://www.genecards.org/cgi-bin/carddisp.pl?gene=ITLN1
XYLB	Xylulokinase	Protein Coding	40	GC03P038363	8.14696	https://www.genecards.org/cgi-bin/carddisp.pl?gene=XYLB
COX4I1	Cytochrome C Oxidase Subunit 4I1	Protein Coding	48	GC16P085798	8.1203	https://www.genecards.org/cgi-bin/carddisp.pl?gene=COX4I1
DSG1	Desmoglein 1	Protein Coding	45	GC18P031318	8.11731	https://www.genecards.org/cgi-bin/carddisp.pl?gene=DSG1
GCH1	GTP Cyclohydrolase 1	Protein Coding	49	GC14M054842	8.11655	https://www.genecards.org/cgi-bin/carddisp.pl?gene=GCH1
MDH2	Malate Dehydrogenase 2	Protein Coding	51	GC07P076048	8.1087	https://www.genecards.org/cgi-bin/carddisp.pl?gene=MDH2
AKR1D1	Aldo-Keto Reductase Family 1 Member D1	Protein Coding	48	GC07P138008	8.09067	https://www.genecards.org/cgi-bin/carddisp.pl?gene=AKR1D1
F9	Coagulation Factor IX	Protein Coding	50	GC0XP139530	8.08429	https://www.genecards.org/cgi-bin/carddisp.pl?gene=F9
STK11	Serine/Threonine Kinase 11	Protein Coding	53	GC19P001177	8.07662	https://www.genecards.org/cgi-bin/carddisp.pl?gene=STK11
PEX5	Peroxisomal Biogenesis Factor 5	Protein Coding	46	GC12P022393	8.072	https://www.genecards.org/cgi-bin/carddisp.pl?gene=PEX5
UGT2B15	UDP Glucuronosyltransferase Family 2 Member B15	Protein Coding	45	GC04M068646	8.05989	https://www.genecards.org/cgi-bin/carddisp.pl?gene=UGT2B15
UGT1A5	UDP Glucuronosyltransferase Family 1 Member A5	Protein Coding	38	GC02P233712	8.05635	https://www.genecards.org/cgi-bin/carddisp.pl?gene=UGT1A5
UMOD	Uromodulin	Protein Coding	45	GC16M020344	8.05212	https://www.genecards.org/cgi-bin/carddisp.pl?gene=UMOD
SLC35A2	Solute Carrier Family 35 Member A2	Protein Coding	43	GC0XM048903	8.04569	https://www.genecards.org/cgi-bin/carddisp.pl?gene=SLC35A2
FADS2	Fatty Acid Desaturase 2	Protein Coding	47	GC11P061792	8.04118	https://www.genecards.org/cgi-bin/carddisp.pl?gene=FADS2
FUT7	Fucosyltransferase 7	Protein Coding	44	GC09M137030	8.02627	https://www.genecards.org/cgi-bin/carddisp.pl?gene=FUT7
MMP1	Matrix Metallopeptidase 1	Protein Coding	54	GC11M102810	8.02049	https://www.genecards.org/cgi-bin/carddisp.pl?gene=MMP1
COG8	Component Of Oligomeric Golgi Complex 8	Protein Coding	41	GC16M069320	8.01773	https://www.genecards.org/cgi-bin/carddisp.pl?gene=COG8
TH	Tyrosine Hydroxylase	Protein Coding	54	GC11M002163	8.01068	https://www.genecards.org/cgi-bin/carddisp.pl?gene=TH
PHKA1	Phosphorylase Kinase Regulatory Subunit Alpha 1	Protein Coding	44	GC0XM072578	8.00691	https://www.genecards.org/cgi-bin/carddisp.pl?gene=PHKA1
TMEM126B	Transmembrane Protein 126B	Protein Coding	41	GC11P085628	7.99383	https://www.genecards.org/cgi-bin/carddisp.pl?gene=TMEM126B
UQCRC2	Ubiquinol-Cytochrome C Reductase Core Protein 2	Protein Coding	48	GC16P022323	7.99306	https://www.genecards.org/cgi-bin/carddisp.pl?gene=UQCRC2
WFS1	Wolframin ER Transmembrane Glycoprotein	Protein Coding	49	GC04P006260	7.98243	https://www.genecards.org/cgi-bin/carddisp.pl?gene=WFS1
ELN	Elastin	Protein Coding	45	GC07P074027	7.97218	https://www.genecards.org/cgi-bin/carddisp.pl?gene=ELN
BMP1	Bone Morphogenetic Protein 1	Protein Coding	51	GC08P022164	7.96713	https://www.genecards.org/cgi-bin/carddisp.pl?gene=BMP1
ALDH1B1	Aldehyde Dehydrogenase 1 Family Member B1	Protein Coding	46	GC09P038392	7.9522	https://www.genecards.org/cgi-bin/carddisp.pl?gene=ALDH1B1
SOD2	Superoxide Dismutase 2	Protein Coding	51	GC06M159669	7.93813	https://www.genecards.org/cgi-bin/carddisp.pl?gene=SOD2
SLC9A3	Solute Carrier Family 9 Member A3	Protein Coding	50	GC05M000472	7.93412	https://www.genecards.org/cgi-bin/carddisp.pl?gene=SLC9A3
PLA2G6	Phospholipase A2 Group VI	Protein Coding	50	GC22M060879	7.9303	https://www.genecards.org/cgi-bin/carddisp.pl?gene=PLA2G6
SLC30A10	Solute Carrier Family 30 Member 10	Protein Coding	45	GC01M219685	7.91605	https://www.genecards.org/cgi-bin/carddisp.pl?gene=SLC30A10
FECH	Ferrochelatase	Protein Coding	49	GC18M057544	7.90855	https://www.genecards.org/cgi-bin/carddisp.pl?gene=FECH
BCAT2	Branched Chain Amino Acid Transaminase 2	Protein Coding	48	GC19M048795	7.89479	https://www.genecards.org/cgi-bin/carddisp.pl?gene=BCAT2
BCL2	BCL2 Apoptosis Regulator	Protein Coding	53	GC18M063123	7.87799	https://www.genecards.org/cgi-bin/carddisp.pl?gene=BCL2
BMP6	Bone Morphogenetic Protein 6	Protein Coding	46	GC06P007726	7.8765	https://www.genecards.org/cgi-bin/carddisp.pl?gene=BMP6
AGK	Acylglycerol Kinase	Protein Coding	43	GC07P141551	7.86217	https://www.genecards.org/cgi-bin/carddisp.pl?gene=AGK
GC	GC Vitamin D Binding Protein	Protein Coding	47	GC04M071741	7.86071	https://www.genecards.org/cgi-bin/carddisp.pl?gene=GC
LTF	Lactotransferrin	Protein Coding	48	GC03M046435	7.85202	https://www.genecards.org/cgi-bin/carddisp.pl?gene=LTF
COX15	Cytochrome C Oxidase Assembly Homolog COX15	Protein Coding	44	GC10M099696	7.85024	https://www.genecards.org/cgi-bin/carddisp.pl?gene=COX15
MIR30D	MicroRNA 30d	RNA Gene	21	GC08M134804	7.84631	https://www.genecards.org/cgi-bin/carddisp.pl?gene=MIR30D
SDHD	Succinate Dehydrogenase Complex Subunit D	Protein Coding	47	GC11P112087	7.84032	https://www.genecards.org/cgi-bin/carddisp.pl?gene=SDHD
PGK1	Phosphoglycerate Kinase 1	Protein Coding	52	GC0XP078002	7.82173	https://www.genecards.org/cgi-bin/carddisp.pl?gene=PGK1
SLC3A1	Solute Carrier Family 3 Member 1	Protein Coding	51	GC02P044275	7.82154	https://www.genecards.org/cgi-bin/carddisp.pl?gene=SLC3A1
BAAT	Bile Acid-CoA:Amino Acid N-Acyltransferase	Protein Coding	45	GC09M101354	7.81736	https://www.genecards.org/cgi-bin/carddisp.pl?gene=BAAT
HKDC1	Hexokinase Domain Containing 1	Protein Coding	43	GC10P069220	7.81368	https://www.genecards.org/cgi-bin/carddisp.pl?gene=HKDC1
CA2	Carbonic Anhydrase 2	Protein Coding	55	GC08P085463	7.80083	https://www.genecards.org/cgi-bin/carddisp.pl?gene=CA2
NDUFAF8	NADH:Ubiquinone Oxidoreductase Complex Assembly Factor 8	Protein Coding	32	GC17P081241	7.79192	https://www.genecards.org/cgi-bin/carddisp.pl?gene=NDUFAF8
LRP1	LDL Receptor Related Protein 1	Protein Coding	50	GC12P057128	7.77309	https://www.genecards.org/cgi-bin/carddisp.pl?gene=LRP1
FOXO3	Forkhead Box O3	Protein Coding	48	GC06P108559	7.77288	https://www.genecards.org/cgi-bin/carddisp.pl?gene=FOXO3
FAS	Fas Cell Surface Death Receptor	Protein Coding	53	GC10P093591	7.73715	https://www.genecards.org/cgi-bin/carddisp.pl?gene=FAS
NPPA	Natriuretic Peptide A	Protein Coding	48	GC01M011846	7.73028	https://www.genecards.org/cgi-bin/carddisp.pl?gene=NPPA
CTNNB1	Catenin Beta 1	Protein Coding	56	GC03P041236	7.71888	https://www.genecards.org/cgi-bin/carddisp.pl?gene=CTNNB1
PKD1	Polycystin 1, Transient Receptor Potential Channel Interacting	Protein Coding	48	GC16M007548	7.7183	https://www.genecards.org/cgi-bin/carddisp.pl?gene=PKD1
COG5	Component Of Oligomeric Golgi Complex 5	Protein Coding	42	GC07M107201	7.70284	https://www.genecards.org/cgi-bin/carddisp.pl?gene=COG5
CDKN3	Cyclin Dependent Kinase Inhibitor 3	Protein Coding	44	GC14P054398	7.69388	https://www.genecards.org/cgi-bin/carddisp.pl?gene=CDKN3
PLG	Plasminogen	Protein Coding	52	GC06P160702	7.68049	https://www.genecards.org/cgi-bin/carddisp.pl?gene=PLG
LBR	Lamin B Receptor	Protein Coding	50	GC01M225401	7.67013	https://www.genecards.org/cgi-bin/carddisp.pl?gene=LBR
CD44	CD44 Molecule (Indian Blood Group)	Protein Coding	50	GC11P035139	7.65327	https://www.genecards.org/cgi-bin/carddisp.pl?gene=CD44
CLEC4M	C-Type Lectin Domain Family 4 Member M	Protein Coding	42	GC19P007763	7.62565	https://www.genecards.org/cgi-bin/carddisp.pl?gene=CLEC4M
PPP1R3A	Protein Phosphatase 1 Regulatory Subunit 3A	Protein Coding	44	GC07M113876	7.61938	https://www.genecards.org/cgi-bin/carddisp.pl?gene=PPP1R3A
GNA11	G Protein Subunit Alpha 11	Protein Coding	50	GC19P003094	7.61056	https://www.genecards.org/cgi-bin/carddisp.pl?gene=GNA11
APOA4	Apolipoprotein A4	Protein Coding	44	GC11M116820	7.59952	https://www.genecards.org/cgi-bin/carddisp.pl?gene=APOA4
COG4	Component Of Oligomeric Golgi Complex 4	Protein Coding	43	GC16M070984	7.58471	https://www.genecards.org/cgi-bin/carddisp.pl?gene=COG4
MYC	MYC Proto-Oncogene, BHLH Transcription Factor	Protein Coding	54	GC08P127735	7.56159	https://www.genecards.org/cgi-bin/carddisp.pl?gene=MYC
ERBB2	Erb-B2 Receptor Tyrosine Kinase 2	Protein Coding	58	GC17P039687	7.54288	https://www.genecards.org/cgi-bin/carddisp.pl?gene=ERBB2
NDUFS7	NADH:Ubiquinone Oxidoreductase Core Subunit S7	Protein Coding	48	GC19P003285	7.53977	https://www.genecards.org/cgi-bin/carddisp.pl?gene=NDUFS7
CHI3L1	Chitinase 3 Like 1	Protein Coding	47	GC01M203148	7.53519	https://www.genecards.org/cgi-bin/carddisp.pl?gene=CHI3L1
BCO1	Beta-Carotene Oxygenase 1	Protein Coding	41	GC16P081238	7.53369	https://www.genecards.org/cgi-bin/carddisp.pl?gene=BCO1
STS	Steroid Sulfatase	Protein Coding	48	GC0XP007146	7.53277	https://www.genecards.org/cgi-bin/carddisp.pl?gene=STS
ANGPTL8	Angiopoietin Like 8	Protein Coding	33	GC19P011238	7.52906	https://www.genecards.org/cgi-bin/carddisp.pl?gene=ANGPTL8
NDUFA1	NADH:Ubiquinone Oxidoreductase Subunit A1	Protein Coding	46	GC0XP119871	7.52502	https://www.genecards.org/cgi-bin/carddisp.pl?gene=NDUFA1
ABHD5	Abhydrolase Domain Containing 5, Lysophosphatidic Acid Acyltransferase	Protein Coding	48	GC03P043707	7.51967	https://www.genecards.org/cgi-bin/carddisp.pl?gene=ABHD5
VLDLR	Very Low Density Lipoprotein Receptor	Protein Coding	52	GC09P002611	7.51872	https://www.genecards.org/cgi-bin/carddisp.pl?gene=VLDLR
ALOX12	Arachidonate 12-Lipoxygenase, 12S Type	Protein Coding	47	GC17P006995	7.51795	https://www.genecards.org/cgi-bin/carddisp.pl?gene=ALOX12
NFE2L2	NFE2 Like BZIP Transcription Factor 2	Protein Coding	53	GC02M177227	7.51248	https://www.genecards.org/cgi-bin/carddisp.pl?gene=NFE2L2
F5	Coagulation Factor V	Protein Coding	50	GC01M169511	7.50317	https://www.genecards.org/cgi-bin/carddisp.pl?gene=F5
ACP5	Acid Phosphatase 5, Tartrate Resistant	Protein Coding	49	GC19M011574	7.49025	https://www.genecards.org/cgi-bin/carddisp.pl?gene=ACP5
PYCR1	Pyrroline-5-Carboxylate Reductase 1	Protein Coding	48	GC17M081932	7.48776	https://www.genecards.org/cgi-bin/carddisp.pl?gene=PYCR1
SLC19A2	Solute Carrier Family 19 Member 2	Protein Coding	47	GC01M169463	7.48394	https://www.genecards.org/cgi-bin/carddisp.pl?gene=SLC19A2
GPX1	Glutathione Peroxidase 1	Protein Coding	48	GC03M051406	7.47896	https://www.genecards.org/cgi-bin/carddisp.pl?gene=GPX1
SNCA	Synuclein Alpha	Protein Coding	54	GC04M089724	7.46086	https://www.genecards.org/cgi-bin/carddisp.pl?gene=SNCA
AMN	Amnion Associated Transmembrane Protein	Protein Coding	43	GC14P102922	7.4488	https://www.genecards.org/cgi-bin/carddisp.pl?gene=AMN
RPS27A	Ribosomal Protein S27a	Protein Coding	44	GC02P055231	7.44619	https://www.genecards.org/cgi-bin/carddisp.pl?gene=RPS27A
SLC6A3	Solute Carrier Family 6 Member 3	Protein Coding	53	GC05M001392	7.43023	https://www.genecards.org/cgi-bin/carddisp.pl?gene=SLC6A3
ARSH	Arylsulfatase Family Member H	Protein Coding	35	GC0XP003006	7.40983	https://www.genecards.org/cgi-bin/carddisp.pl?gene=ARSH
DOLK	Dolichol Kinase	Protein Coding	41	GC09M128945	7.39531	https://www.genecards.org/cgi-bin/carddisp.pl?gene=DOLK
OXA1L	OXA1L Mitochondrial Inner Membrane Protein	Protein Coding	41	GC14P022766	7.39212	https://www.genecards.org/cgi-bin/carddisp.pl?gene=OXA1L
DGAT1	Diacylglycerol O-Acyltransferase 1	Protein Coding	50	GC08M144316	7.38473	https://www.genecards.org/cgi-bin/carddisp.pl?gene=DGAT1
FTL	Ferritin Light Chain	Protein Coding	48	GC19P048965	7.38427	https://www.genecards.org/cgi-bin/carddisp.pl?gene=FTL
MAOB	Monoamine Oxidase B	Protein Coding	47	GC0XM043766	7.36212	https://www.genecards.org/cgi-bin/carddisp.pl?gene=MAOB
SLC2A3	Solute Carrier Family 2 Member 3	Protein Coding	50	GC12M007919	7.36015	https://www.genecards.org/cgi-bin/carddisp.pl?gene=SLC2A3
MUC16	Mucin 16, Cell Surface Associated	Protein Coding	40	GC19M008848	7.35372	https://www.genecards.org/cgi-bin/carddisp.pl?gene=MUC16
ST3GAL3	ST3 Beta-Galactoside Alpha-2,3-Sialyltransferase 3	Protein Coding	49	GC01P043705	7.34525	https://www.genecards.org/cgi-bin/carddisp.pl?gene=ST3GAL3
NDUFS2	NADH:Ubiquinone Oxidoreductase Core Subunit S2	Protein Coding	47	GC01P161197	7.33939	https://www.genecards.org/cgi-bin/carddisp.pl?gene=NDUFS2
DSP	Desmoplakin	Protein Coding	53	GC06P007541	7.3273	https://www.genecards.org/cgi-bin/carddisp.pl?gene=DSP
NPC2	NPC Intracellular Cholesterol Transporter 2	Protein Coding	46	GC14M074476	7.32509	https://www.genecards.org/cgi-bin/carddisp.pl?gene=NPC2
ST6GAL1	ST6 Beta-Galactoside Alpha-2,6-Sialyltransferase 1	Protein Coding	47	GC03P186930	7.32451	https://www.genecards.org/cgi-bin/carddisp.pl?gene=ST6GAL1
MAN2A1	Mannosidase Alpha Class 2A Member 1	Protein Coding	47	GC05P109689	7.32211	https://www.genecards.org/cgi-bin/carddisp.pl?gene=MAN2A1
AMT	Aminomethyltransferase	Protein Coding	47	GC03M051410	7.3181	https://www.genecards.org/cgi-bin/carddisp.pl?gene=AMT
ANO5	Anoctamin 5	Protein Coding	43	GC11P021799	7.31467	https://www.genecards.org/cgi-bin/carddisp.pl?gene=ANO5
TYR	Tyrosinase	Protein Coding	53	GC11P089177	7.31404	https://www.genecards.org/cgi-bin/carddisp.pl?gene=TYR
PTS	6-Pyruvoyltetrahydropterin Synthase	Protein Coding	47	GC11P112226	7.31	https://www.genecards.org/cgi-bin/carddisp.pl?gene=PTS
PHKB	Phosphorylase Kinase Regulatory Subunit Beta	Protein Coding	46	GC16P047464	7.29929	https://www.genecards.org/cgi-bin/carddisp.pl?gene=PHKB
SLC2A5	Solute Carrier Family 2 Member 5	Protein Coding	46	GC01M009036	7.29789	https://www.genecards.org/cgi-bin/carddisp.pl?gene=SLC2A5
CLEC12A	C-Type Lectin Domain Family 12 Member A	Protein Coding	42	GC12P009951	7.29671	https://www.genecards.org/cgi-bin/carddisp.pl?gene=CLEC12A
GLS	Glutaminase	Protein Coding	52	GC02P190880	7.29463	https://www.genecards.org/cgi-bin/carddisp.pl?gene=GLS
ACACB	Acetyl-CoA Carboxylase Beta	Protein Coding	48	GC12P109116	7.29261	https://www.genecards.org/cgi-bin/carddisp.pl?gene=ACACB
GAL	Galanin And GMAP Prepropeptide	Protein Coding	47	GC11P070671	7.2852	https://www.genecards.org/cgi-bin/carddisp.pl?gene=GAL
AGA	Aspartylglucosaminidase	Protein Coding	48	GC04M177430	7.26455	https://www.genecards.org/cgi-bin/carddisp.pl?gene=AGA
PTPN11	Protein Tyrosine Phosphatase Non-Receptor Type 11	Protein Coding	55	GC12P112418	7.26063	https://www.genecards.org/cgi-bin/carddisp.pl?gene=PTPN11
SCN1A	Sodium Voltage-Gated Channel Alpha Subunit 1	Protein Coding	51	GC02M165989	7.25798	https://www.genecards.org/cgi-bin/carddisp.pl?gene=SCN1A
OPLAH	5-Oxoprolinase, ATP-Hydrolysing	Protein Coding	45	GC08M144243	7.24825	https://www.genecards.org/cgi-bin/carddisp.pl?gene=OPLAH
AKR1C2	Aldo-Keto Reductase Family 1 Member C2	Protein Coding	48	GC10M004987	7.24745	https://www.genecards.org/cgi-bin/carddisp.pl?gene=AKR1C2
PHGDH	Phosphoglycerate Dehydrogenase	Protein Coding	53	GC01P119660	7.21969	https://www.genecards.org/cgi-bin/carddisp.pl?gene=PHGDH
F12	Coagulation Factor XII	Protein Coding	52	GC05M177402	7.21264	https://www.genecards.org/cgi-bin/carddisp.pl?gene=F12
ADIPOR1	Adiponectin Receptor 1	Protein Coding	47	GC01M202940	7.21191	https://www.genecards.org/cgi-bin/carddisp.pl?gene=ADIPOR1
PIGA	Phosphatidylinositol Glycan Anchor Biosynthesis Class A	Protein Coding	46	GC0XM015319	7.20734	https://www.genecards.org/cgi-bin/carddisp.pl?gene=PIGA
SREBF2	Sterol Regulatory Element Binding Transcription Factor 2	Protein Coding	44	GC22P041833	7.20265	https://www.genecards.org/cgi-bin/carddisp.pl?gene=SREBF2
IL18	Interleukin 18	Protein Coding	47	GC11M112143	7.18889	https://www.genecards.org/cgi-bin/carddisp.pl?gene=IL18
DLAT	Dihydrolipoamide S-Acetyltransferase	Protein Coding	49	GC11P112026	7.18292	https://www.genecards.org/cgi-bin/carddisp.pl?gene=DLAT
IL1RN	Interleukin 1 Receptor Antagonist	Protein Coding	52	GC02P123138	7.18127	https://www.genecards.org/cgi-bin/carddisp.pl?gene=IL1RN
MTNR1B	Melatonin Receptor 1B	Protein Coding	50	GC11P092969	7.17125	https://www.genecards.org/cgi-bin/carddisp.pl?gene=MTNR1B
CYCS	Cytochrome C, Somatic	Protein Coding	51	GC07M025118	7.16397	https://www.genecards.org/cgi-bin/carddisp.pl?gene=CYCS
HK3	Hexokinase 3	Protein Coding	45	GC05M176882	7.16327	https://www.genecards.org/cgi-bin/carddisp.pl?gene=HK3
LAMP1	Lysosomal Associated Membrane Protein 1	Protein Coding	45	GC13P113297	7.16319	https://www.genecards.org/cgi-bin/carddisp.pl?gene=LAMP1
ENO3	Enolase 3	Protein Coding	51	GC17P004948	7.16101	https://www.genecards.org/cgi-bin/carddisp.pl?gene=ENO3
FABP1	Fatty Acid Binding Protein 1	Protein Coding	45	GC02M088122	7.16015	https://www.genecards.org/cgi-bin/carddisp.pl?gene=FABP1
SLC10A1	Solute Carrier Family 10 Member 1	Protein Coding	46	GC14M069775	7.15911	https://www.genecards.org/cgi-bin/carddisp.pl?gene=SLC10A1
BRCA2	BRCA2 DNA Repair Associated	Protein Coding	50	GC13P032315	7.15244	https://www.genecards.org/cgi-bin/carddisp.pl?gene=BRCA2
PIGY	Phosphatidylinositol Glycan Anchor Biosynthesis Class Y	Protein Coding	38	GC04M088520	7.14523	https://www.genecards.org/cgi-bin/carddisp.pl?gene=PIGY
GSK3B	Glycogen Synthase Kinase 3 Beta	Protein Coding	52	GC03M119821	7.13691	https://www.genecards.org/cgi-bin/carddisp.pl?gene=GSK3B
FGFR1	Fibroblast Growth Factor Receptor 1	Protein Coding	59	GC08M038400	7.10957	https://www.genecards.org/cgi-bin/carddisp.pl?gene=FGFR1
CSN1S1	Casein Alpha S1	Protein Coding	38	GC04P069932	7.10354	https://www.genecards.org/cgi-bin/carddisp.pl?gene=CSN1S1
LMAN1	Lectin, Mannose Binding 1	Protein Coding	48	GC18M059327	7.09814	https://www.genecards.org/cgi-bin/carddisp.pl?gene=LMAN1
TMEM70	Transmembrane Protein 70	Protein Coding	41	GC08P073972	7.09761	https://www.genecards.org/cgi-bin/carddisp.pl?gene=TMEM70
UGCG	UDP-Glucose Ceramide Glucosyltransferase	Protein Coding	46	GC09P111896	7.09118	https://www.genecards.org/cgi-bin/carddisp.pl?gene=UGCG
SLC26A3	Solute Carrier Family 26 Member 3	Protein Coding	47	GC07M107765	7.08583	https://www.genecards.org/cgi-bin/carddisp.pl?gene=SLC26A3
SLC52A3	Solute Carrier Family 52 Member 3	Protein Coding	44	GC20M000741	7.08186	https://www.genecards.org/cgi-bin/carddisp.pl?gene=SLC52A3
PEX1	Peroxisomal Biogenesis Factor 1	Protein Coding	47	GC07M092487	7.08165	https://www.genecards.org/cgi-bin/carddisp.pl?gene=PEX1
TUFM	Tu Translation Elongation Factor, Mitochondrial	Protein Coding	48	GC16M037642	7.06542	https://www.genecards.org/cgi-bin/carddisp.pl?gene=TUFM
PGP	Phosphoglycolate Phosphatase	Protein Coding	40	GC16M007560	7.05721	https://www.genecards.org/cgi-bin/carddisp.pl?gene=PGP
BMAL1	Basic Helix-Loop-Helix ARNT Like 1	Protein Coding	42	GC11P013277	7.05685	https://www.genecards.org/cgi-bin/carddisp.pl?gene=BMAL1
EIF2AK3	Eukaryotic Translation Initiation Factor 2 Alpha Kinase 3	Protein Coding	51	GC02M088556	7.04705	https://www.genecards.org/cgi-bin/carddisp.pl?gene=EIF2AK3
MRPS22	Mitochondrial Ribosomal Protein S22	Protein Coding	44	GC03P139005	7.0405	https://www.genecards.org/cgi-bin/carddisp.pl?gene=MRPS22
EGFR	Epidermal Growth Factor Receptor	Protein Coding	58	GC07P055019	7.02371	https://www.genecards.org/cgi-bin/carddisp.pl?gene=EGFR
ATM	ATM Serine/Threonine Kinase	Protein Coding	55	GC11P108222	7.01577	https://www.genecards.org/cgi-bin/carddisp.pl?gene=ATM
FGFR4	Fibroblast Growth Factor Receptor 4	Protein Coding	55	GC05P177086	7.01485	https://www.genecards.org/cgi-bin/carddisp.pl?gene=FGFR4
THBD	Thrombomodulin	Protein Coding	49	GC20M023026	6.99675	https://www.genecards.org/cgi-bin/carddisp.pl?gene=THBD
AGT	Angiotensinogen	Protein Coding	52	GC01M230702	6.99539	https://www.genecards.org/cgi-bin/carddisp.pl?gene=AGT
CCND1	Cyclin D1	Protein Coding	55	GC11P069641	6.96388	https://www.genecards.org/cgi-bin/carddisp.pl?gene=CCND1
SLC7A9	Solute Carrier Family 7 Member 9	Protein Coding	47	GC19M032830	6.95371	https://www.genecards.org/cgi-bin/carddisp.pl?gene=SLC7A9
LGALS4	Galectin 4	Protein Coding	40	GC19M067830	6.94988	https://www.genecards.org/cgi-bin/carddisp.pl?gene=LGALS4
PRKAG1	Protein Kinase AMP-Activated Non-Catalytic Subunit Gamma 1	Protein Coding	50	GC12M049002	6.94429	https://www.genecards.org/cgi-bin/carddisp.pl?gene=PRKAG1
LPXN	Leupaxin	Protein Coding	43	GC11M096790	6.94108	https://www.genecards.org/cgi-bin/carddisp.pl?gene=LPXN
SLC25A1	Solute Carrier Family 25 Member 1	Protein Coding	48	GC22M019400	6.93653	https://www.genecards.org/cgi-bin/carddisp.pl?gene=SLC25A1
HSD17B3	Hydroxysteroid 17-Beta Dehydrogenase 3	Protein Coding	50	GC09M096290	6.93632	https://www.genecards.org/cgi-bin/carddisp.pl?gene=HSD17B3
LIPT1	Lipoyltransferase 1	Protein Coding	43	GC02P099197	6.93482	https://www.genecards.org/cgi-bin/carddisp.pl?gene=LIPT1
PET100	PET100 Cytochrome C Oxidase Chaperone	Protein Coding	32	GC19P007902	6.92894	https://www.genecards.org/cgi-bin/carddisp.pl?gene=PET100
GANAB	Glucosidase II Alpha Subunit	Protein Coding	50	GC11M096927	6.92657	https://www.genecards.org/cgi-bin/carddisp.pl?gene=GANAB
CTSD	Cathepsin D	Protein Coding	55	GC11M001752	6.92562	https://www.genecards.org/cgi-bin/carddisp.pl?gene=CTSD
DECR1	2,4-Dienoyl-CoA Reductase 1	Protein Coding	43	GC08P090001	6.92283	https://www.genecards.org/cgi-bin/carddisp.pl?gene=DECR1
NDUFS8	NADH:Ubiquinone Oxidoreductase Core Subunit S8	Protein Coding	47	GC11P068030	6.92021	https://www.genecards.org/cgi-bin/carddisp.pl?gene=NDUFS8
AR	Androgen Receptor	Protein Coding	54	GC0XP067544	6.90959	https://www.genecards.org/cgi-bin/carddisp.pl?gene=AR
HSD17B4	Hydroxysteroid 17-Beta Dehydrogenase 4	Protein Coding	49	GC05P119452	6.90951	https://www.genecards.org/cgi-bin/carddisp.pl?gene=HSD17B4
LAMP2	Lysosomal Associated Membrane Protein 2	Protein Coding	46	GC0XM120426	6.90474	https://www.genecards.org/cgi-bin/carddisp.pl?gene=LAMP2
GLO1	Glyoxalase I	Protein Coding	47	GC06M069363	6.90426	https://www.genecards.org/cgi-bin/carddisp.pl?gene=GLO1
DNMT1	DNA Methyltransferase 1	Protein Coding	55	GC19M010133	6.89682	https://www.genecards.org/cgi-bin/carddisp.pl?gene=DNMT1
PRKAB2	Protein Kinase AMP-Activated Non-Catalytic Subunit Beta 2	Protein Coding	49	GC01M147155	6.89617	https://www.genecards.org/cgi-bin/carddisp.pl?gene=PRKAB2
MB	Myoglobin	Protein Coding	45	GC22M035606	6.89326	https://www.genecards.org/cgi-bin/carddisp.pl?gene=MB
VWF	Von Willebrand Factor	Protein Coding	51	GC12M005917	6.88924	https://www.genecards.org/cgi-bin/carddisp.pl?gene=VWF
COX14	Cytochrome C Oxidase Assembly Factor COX14	Protein Coding	39	GC12P050122	6.86785	https://www.genecards.org/cgi-bin/carddisp.pl?gene=COX14
ATP6V0A2	ATPase H+ Transporting V0 Subunit A2	Protein Coding	47	GC12P123712	6.86211	https://www.genecards.org/cgi-bin/carddisp.pl?gene=ATP6V0A2
ERCC2	ERCC Excision Repair 2, TFIIH Core Complex Helicase Subunit	Protein Coding	50	GC19M045349	6.85621	https://www.genecards.org/cgi-bin/carddisp.pl?gene=ERCC2
IGF2BP2	Insulin Like Growth Factor 2 MRNA Binding Protein 2	Protein Coding	47	GC03M185643	6.84392	https://www.genecards.org/cgi-bin/carddisp.pl?gene=IGF2BP2
DBH	Dopamine Beta-Hydroxylase	Protein Coding	54	GC09P133636	6.8406	https://www.genecards.org/cgi-bin/carddisp.pl?gene=DBH
APOH	Apolipoprotein H	Protein Coding	47	GC17M066212	6.83858	https://www.genecards.org/cgi-bin/carddisp.pl?gene=APOH
CDIPT	CDP-Diacylglycerol--Inositol 3-Phosphatidyltransferase	Protein Coding	43	GC16M037765	6.83827	https://www.genecards.org/cgi-bin/carddisp.pl?gene=CDIPT
GFM1	G Elongation Factor Mitochondrial 1	Protein Coding	47	GC03P158644	6.83729	https://www.genecards.org/cgi-bin/carddisp.pl?gene=GFM1
PLAT	Plasminogen Activator, Tissue Type	Protein Coding	54	GC08M042174	6.83012	https://www.genecards.org/cgi-bin/carddisp.pl?gene=PLAT
UGP2	UDP-Glucose Pyrophosphorylase 2	Protein Coding	46	GC02P063840	6.82095	https://www.genecards.org/cgi-bin/carddisp.pl?gene=UGP2
DNMT3A	DNA Methyltransferase 3 Alpha	Protein Coding	54	GC02M025228	6.82064	https://www.genecards.org/cgi-bin/carddisp.pl?gene=DNMT3A
TRMT10C	TRNA Methyltransferase 10C, Mitochondrial RNase P Subunit	Protein Coding	39	GC03P101561	6.80627	https://www.genecards.org/cgi-bin/carddisp.pl?gene=TRMT10C
NFU1	NFU1 Iron-Sulfur Cluster Scaffold	Protein Coding	44	GC02M069395	6.7936	https://www.genecards.org/cgi-bin/carddisp.pl?gene=NFU1
HCRT	Hypocretin Neuropeptide Precursor	Protein Coding	44	GC17M049459	6.7902	https://www.genecards.org/cgi-bin/carddisp.pl?gene=HCRT
MGAT1	Alpha-1,3-Mannosyl-Glycoprotein 2-Beta-N-Acetylglucosaminyltransferase	Protein Coding	46	GC05M181848	6.78586	https://www.genecards.org/cgi-bin/carddisp.pl?gene=MGAT1
NHLRC1	NHL Repeat Containing E3 Ubiquitin Protein Ligase 1	Protein Coding	41	GC06M018120	6.78033	https://www.genecards.org/cgi-bin/carddisp.pl?gene=NHLRC1
F3	Coagulation Factor III, Tissue Factor	Protein Coding	48	GC01M094599	6.77956	https://www.genecards.org/cgi-bin/carddisp.pl?gene=F3
PEX6	Peroxisomal Biogenesis Factor 6	Protein Coding	45	GC06M042963	6.77427	https://www.genecards.org/cgi-bin/carddisp.pl?gene=PEX6
SRD5A1	Steroid 5 Alpha-Reductase 1	Protein Coding	47	GC05P006633	6.76943	https://www.genecards.org/cgi-bin/carddisp.pl?gene=SRD5A1
NDUFC2	NADH:Ubiquinone Oxidoreductase Subunit C2	Protein Coding	43	GC11M078068	6.76569	https://www.genecards.org/cgi-bin/carddisp.pl?gene=NDUFC2
MAG	Myelin Associated Glycoprotein	Protein Coding	50	GC19P035292	6.76063	https://www.genecards.org/cgi-bin/carddisp.pl?gene=MAG
LGALS7	Galectin 7	Protein Coding	38	GC19M038770	6.76041	https://www.genecards.org/cgi-bin/carddisp.pl?gene=LGALS7
PDK1	Pyruvate Dehydrogenase Kinase 1	Protein Coding	49	GC02P172555	6.75829	https://www.genecards.org/cgi-bin/carddisp.pl?gene=PDK1
SPINK1	Serine Peptidase Inhibitor Kazal Type 1	Protein Coding	44	GC05M147825	6.75786	https://www.genecards.org/cgi-bin/carddisp.pl?gene=SPINK1
GFPT2	Glutamine-Fructose-6-Phosphate Transaminase 2	Protein Coding	44	GC05M180300	6.74765	https://www.genecards.org/cgi-bin/carddisp.pl?gene=GFPT2
PCSK1	Proprotein Convertase Subtilisin/Kexin Type 1	Protein Coding	51	GC05M096391	6.743	https://www.genecards.org/cgi-bin/carddisp.pl?gene=PCSK1
PPOX	Protoporphyrinogen Oxidase	Protein Coding	46	GC01P161731	6.72879	https://www.genecards.org/cgi-bin/carddisp.pl?gene=PPOX
KNG1	Kininogen 1	Protein Coding	50	GC03P186717	6.71878	https://www.genecards.org/cgi-bin/carddisp.pl?gene=KNG1
ALPP	Alkaline Phosphatase, Placental	Protein Coding	47	GC02P232378	6.71407	https://www.genecards.org/cgi-bin/carddisp.pl?gene=ALPP
CTSA	Cathepsin A	Protein Coding	48	GC20P045890	6.7115	https://www.genecards.org/cgi-bin/carddisp.pl?gene=CTSA
BPGM	Bisphosphoglycerate Mutase	Protein Coding	48	GC07P134646	6.70535	https://www.genecards.org/cgi-bin/carddisp.pl?gene=BPGM
PDHB	Pyruvate Dehydrogenase E1 Subunit Beta	Protein Coding	48	GC03M058428	6.70128	https://www.genecards.org/cgi-bin/carddisp.pl?gene=PDHB
HSPG2	Heparan Sulfate Proteoglycan 2	Protein Coding	51	GC01M021822	6.70014	https://www.genecards.org/cgi-bin/carddisp.pl?gene=HSPG2
DCN	Decorin	Protein Coding	50	GC12M091140	6.68885	https://www.genecards.org/cgi-bin/carddisp.pl?gene=DCN
LALBA	Lactalbumin Alpha	Protein Coding	41	GC12M048567	6.68079	https://www.genecards.org/cgi-bin/carddisp.pl?gene=LALBA
PLA2G2A	Phospholipase A2 Group IIA	Protein Coding	50	GC01M019975	6.67984	https://www.genecards.org/cgi-bin/carddisp.pl?gene=PLA2G2A
VPS33A	VPS33A Core Subunit Of CORVET And HOPS Complexes	Protein Coding	43	GC12M122229	6.67575	https://www.genecards.org/cgi-bin/carddisp.pl?gene=VPS33A
GNS	Glucosamine (N-Acetyl)-6-Sulfatase	Protein Coding	47	GC12M064713	6.67549	https://www.genecards.org/cgi-bin/carddisp.pl?gene=GNS
CREB3L3	CAMP Responsive Element Binding Protein 3 Like 3	Protein Coding	43	GC19P004153	6.66903	https://www.genecards.org/cgi-bin/carddisp.pl?gene=CREB3L3
RPE	Ribulose-5-Phosphate-3-Epimerase	Protein Coding	45	GC02P210002	6.66612	https://www.genecards.org/cgi-bin/carddisp.pl?gene=RPE
FXN	Frataxin	Protein Coding	48	GC09P069035	6.66457	https://www.genecards.org/cgi-bin/carddisp.pl?gene=FXN
PGR	Progesterone Receptor	Protein Coding	51	GC11M101030	6.66453	https://www.genecards.org/cgi-bin/carddisp.pl?gene=PGR
ELANE	Elastase, Neutrophil Expressed	Protein Coding	53	GC19P003232	6.6592	https://www.genecards.org/cgi-bin/carddisp.pl?gene=ELANE
SOST	Sclerostin	Protein Coding	49	GC17M043753	6.65463	https://www.genecards.org/cgi-bin/carddisp.pl?gene=SOST
IDH1	Isocitrate Dehydrogenase (NADP(+)) 1	Protein Coding	56	GC02M208236	6.65271	https://www.genecards.org/cgi-bin/carddisp.pl?gene=IDH1
NPC1L1	NPC1 Like Intracellular Cholesterol Transporter 1	Protein Coding	46	GC07M044512	6.65218	https://www.genecards.org/cgi-bin/carddisp.pl?gene=NPC1L1
MT-RNR1	Mitochondrially Encoded 12S RRNA	RNA Gene	18	GCMTP000642	6.65143	https://www.genecards.org/cgi-bin/carddisp.pl?gene=MT-RNR1
ACSL1	Acyl-CoA Synthetase Long Chain Family Member 1	Protein Coding	47	GC04M184755	6.64764	https://www.genecards.org/cgi-bin/carddisp.pl?gene=ACSL1
YDJC	YdjC Chitooligosaccharide Deacetylase Homolog	Protein Coding	35	GC22M021628	6.64723	https://www.genecards.org/cgi-bin/carddisp.pl?gene=YDJC
RORA	RAR Related Orphan Receptor A	Protein Coding	50	GC15M060488	6.64681	https://www.genecards.org/cgi-bin/carddisp.pl?gene=RORA
CASP8	Caspase 8	Protein Coding	55	GC02P201233	6.64658	https://www.genecards.org/cgi-bin/carddisp.pl?gene=CASP8
ATAD3A	ATPase Family AAA Domain Containing 3A	Protein Coding	43	GC01P004136	6.64175	https://www.genecards.org/cgi-bin/carddisp.pl?gene=ATAD3A
TDO2	Tryptophan 2,3-Dioxygenase	Protein Coding	48	GC04P155854	6.63611	https://www.genecards.org/cgi-bin/carddisp.pl?gene=TDO2
SQSTM1	Sequestosome 1	Protein Coding	51	GC05P179806	6.61981	https://www.genecards.org/cgi-bin/carddisp.pl?gene=SQSTM1
TPH1	Tryptophan Hydroxylase 1	Protein Coding	47	GC11M018040	6.61877	https://www.genecards.org/cgi-bin/carddisp.pl?gene=TPH1
GPAM	Glycerol-3-Phosphate Acyltransferase, Mitochondrial	Protein Coding	45	GC10M112148	6.61795	https://www.genecards.org/cgi-bin/carddisp.pl?gene=GPAM
MFN2	Mitofusin 2	Protein Coding	50	GC01P011980	6.61458	https://www.genecards.org/cgi-bin/carddisp.pl?gene=MFN2
RBKS	Ribokinase	Protein Coding	41	GC02M027781	6.61222	https://www.genecards.org/cgi-bin/carddisp.pl?gene=RBKS
GCNT2	Glucosaminyl (N-Acetyl) Transferase 2 (I Blood Group)	Protein Coding	45	GC06P010492	6.61154	https://www.genecards.org/cgi-bin/carddisp.pl?gene=GCNT2
UROD	Uroporphyrinogen Decarboxylase	Protein Coding	48	GC01P045401	6.61151	https://www.genecards.org/cgi-bin/carddisp.pl?gene=UROD
CLEC10A	C-Type Lectin Domain Containing 10A	Protein Coding	42	GC17M007074	6.60801	https://www.genecards.org/cgi-bin/carddisp.pl?gene=CLEC10A
VCAM1	Vascular Cell Adhesion Molecule 1	Protein Coding	48	GC01P100719	6.59193	https://www.genecards.org/cgi-bin/carddisp.pl?gene=VCAM1
PDXK	Pyridoxal Kinase	Protein Coding	48	GC21P043719	6.57807	https://www.genecards.org/cgi-bin/carddisp.pl?gene=PDXK
HSD17B1	Hydroxysteroid 17-Beta Dehydrogenase 1	Protein Coding	44	GC17P058587	6.57574	https://www.genecards.org/cgi-bin/carddisp.pl?gene=HSD17B1
TNFRSF11B	TNF Receptor Superfamily Member 11b	Protein Coding	50	GC08M118923	6.57536	https://www.genecards.org/cgi-bin/carddisp.pl?gene=TNFRSF11B
CGA	Glycoprotein Hormones, Alpha Polypeptide	Protein Coding	47	GC06M087085	6.5748	https://www.genecards.org/cgi-bin/carddisp.pl?gene=CGA
C1QBP	Complement C1q Binding Protein	Protein Coding	47	GC17M005432	6.57411	https://www.genecards.org/cgi-bin/carddisp.pl?gene=C1QBP
KCNE3	Potassium Voltage-Gated Channel Subfamily E Regulatory Subunit 3	Protein Coding	49	GC11M074454	6.56975	https://www.genecards.org/cgi-bin/carddisp.pl?gene=KCNE3
DMD	Dystrophin	Protein Coding	48	GC0XM031097	6.55221	https://www.genecards.org/cgi-bin/carddisp.pl?gene=DMD
HSD3B7	Hydroxy-Delta-5-Steroid Dehydrogenase, 3 Beta- And Steroid Delta-Isomerase 7	Protein Coding	43	GC16P030985	6.52209	https://www.genecards.org/cgi-bin/carddisp.pl?gene=HSD3B7
LRP2	LDL Receptor Related Protein 2	Protein Coding	51	GC02M169127	6.5114	https://www.genecards.org/cgi-bin/carddisp.pl?gene=LRP2
HYAL1	Hyaluronidase 1	Protein Coding	50	GC03M050299	6.50748	https://www.genecards.org/cgi-bin/carddisp.pl?gene=HYAL1
HNF1B	HNF1 Homeobox B	Protein Coding	44	GC17M037686	6.50382	https://www.genecards.org/cgi-bin/carddisp.pl?gene=HNF1B
AMACR	Alpha-Methylacyl-CoA Racemase	Protein Coding	47	GC05M033986	6.50274	https://www.genecards.org/cgi-bin/carddisp.pl?gene=AMACR
DAG1	Dystroglycan 1	Protein Coding	49	GC03P049864	6.49294	https://www.genecards.org/cgi-bin/carddisp.pl?gene=DAG1
FOXRED1	FAD Dependent Oxidoreductase Domain Containing 1	Protein Coding	43	GC11P126269	6.48865	https://www.genecards.org/cgi-bin/carddisp.pl?gene=FOXRED1
CRAT	Carnitine O-Acetyltransferase	Protein Coding	47	GC09M129094	6.47546	https://www.genecards.org/cgi-bin/carddisp.pl?gene=CRAT
PHKG2	Phosphorylase Kinase Catalytic Subunit Gamma 2	Protein Coding	48	GC16P041931	6.47362	https://www.genecards.org/cgi-bin/carddisp.pl?gene=PHKG2
PGD	Phosphogluconate Dehydrogenase	Protein Coding	51	GC01P010398	6.46692	https://www.genecards.org/cgi-bin/carddisp.pl?gene=PGD
LIPT2	Lipoyl(Octanoyl) Transferase 2	Protein Coding	36	GC11M097399	6.46452	https://www.genecards.org/cgi-bin/carddisp.pl?gene=LIPT2
FBXL4	F-Box And Leucine Rich Repeat Protein 4	Protein Coding	42	GC06M098868	6.46331	https://www.genecards.org/cgi-bin/carddisp.pl?gene=FBXL4
HRAS	HRas Proto-Oncogene, GTPase	Protein Coding	55	GC11M003889	6.44314	https://www.genecards.org/cgi-bin/carddisp.pl?gene=HRAS
NLRP3	NLR Family Pyrin Domain Containing 3	Protein Coding	50	GC01P247415	6.4429	https://www.genecards.org/cgi-bin/carddisp.pl?gene=NLRP3
PER2	Period Circadian Regulator 2	Protein Coding	46	GC02M238244	6.44238	https://www.genecards.org/cgi-bin/carddisp.pl?gene=PER2
TSPO	Translocator Protein	Protein Coding	47	GC22P043151	6.43857	https://www.genecards.org/cgi-bin/carddisp.pl?gene=TSPO
NOS2	Nitric Oxide Synthase 2	Protein Coding	51	GC17M027756	6.42811	https://www.genecards.org/cgi-bin/carddisp.pl?gene=NOS2
MME	Membrane Metalloendopeptidase	Protein Coding	53	GC03P155024	6.42685	https://www.genecards.org/cgi-bin/carddisp.pl?gene=MME
POMGNT1	Protein O-Linked Mannose N-Acetylglucosaminyltransferase 1 (Beta 1,2-)	Protein Coding	48	GC01M046188	6.4261	https://www.genecards.org/cgi-bin/carddisp.pl?gene=POMGNT1
IRF4	Interferon Regulatory Factor 4	Protein Coding	45	GC06P000391	6.41768	https://www.genecards.org/cgi-bin/carddisp.pl?gene=IRF4
SUMF1	Sulfatase Modifying Factor 1	Protein Coding	44	GC03M003700	6.4096	https://www.genecards.org/cgi-bin/carddisp.pl?gene=SUMF1
LIAS	Lipoic Acid Synthetase	Protein Coding	44	GC04P039496	6.40955	https://www.genecards.org/cgi-bin/carddisp.pl?gene=LIAS
JAK2	Janus Kinase 2	Protein Coding	55	GC09P004985	6.40364	https://www.genecards.org/cgi-bin/carddisp.pl?gene=JAK2
M6PR	Mannose-6-Phosphate Receptor, Cation Dependent	Protein Coding	46	GC12M009023	6.40331	https://www.genecards.org/cgi-bin/carddisp.pl?gene=M6PR
DGKE	Diacylglycerol Kinase Epsilon	Protein Coding	50	GC17P056834	6.3954	https://www.genecards.org/cgi-bin/carddisp.pl?gene=DGKE
INPPL1	Inositol Polyphosphate Phosphatase Like 1	Protein Coding	51	GC11P072223	6.39347	https://www.genecards.org/cgi-bin/carddisp.pl?gene=INPPL1
USF1	Upstream Transcription Factor 1	Protein Coding	46	GC01M161039	6.39019	https://www.genecards.org/cgi-bin/carddisp.pl?gene=USF1
PEX12	Peroxisomal Biogenesis Factor 12	Protein Coding	42	GC17M035574	6.38851	https://www.genecards.org/cgi-bin/carddisp.pl?gene=PEX12
ACVRL1	Activin A Receptor Like Type 1	Protein Coding	53	GC12P051906	6.37505	https://www.genecards.org/cgi-bin/carddisp.pl?gene=ACVRL1
TSHB	Thyroid Stimulating Hormone Subunit Beta	Protein Coding	47	GC01P115029	6.37455	https://www.genecards.org/cgi-bin/carddisp.pl?gene=TSHB
TTPA	Alpha Tocopherol Transfer Protein	Protein Coding	43	GC08M063048	6.37401	https://www.genecards.org/cgi-bin/carddisp.pl?gene=TTPA
PDX1	Pancreatic And Duodenal Homeobox 1	Protein Coding	48	GC13P027921	6.37312	https://www.genecards.org/cgi-bin/carddisp.pl?gene=PDX1
SLC25A10	Solute Carrier Family 25 Member 10	Protein Coding	44	GC17P081712	6.35912	https://www.genecards.org/cgi-bin/carddisp.pl?gene=SLC25A10
GUCY2C	Guanylate Cyclase 2C	Protein Coding	47	GC12M014612	6.35758	https://www.genecards.org/cgi-bin/carddisp.pl?gene=GUCY2C
HMBS	Hydroxymethylbilane Synthase	Protein Coding	47	GC11P119084	6.35387	https://www.genecards.org/cgi-bin/carddisp.pl?gene=HMBS
CALR	Calreticulin	Protein Coding	54	GC19P012938	6.35109	https://www.genecards.org/cgi-bin/carddisp.pl?gene=CALR
EGF	Epidermal Growth Factor	Protein Coding	54	GC04P109912	6.3508	https://www.genecards.org/cgi-bin/carddisp.pl?gene=EGF
MDH1	Malate Dehydrogenase 1	Protein Coding	49	GC02P063557	6.34661	https://www.genecards.org/cgi-bin/carddisp.pl?gene=MDH1
PEX10	Peroxisomal Biogenesis Factor 10	Protein Coding	44	GC01M002403	6.34291	https://www.genecards.org/cgi-bin/carddisp.pl?gene=PEX10
MAN2C1	Mannosidase Alpha Class 2C Member 1	Protein Coding	41	GC15M075355	6.33252	https://www.genecards.org/cgi-bin/carddisp.pl?gene=MAN2C1
CLEC4C	C-Type Lectin Domain Family 4 Member C	Protein Coding	38	GC12M007848	6.32825	https://www.genecards.org/cgi-bin/carddisp.pl?gene=CLEC4C
NOS1	Nitric Oxide Synthase 1	Protein Coding	51	GC12M117208	6.32165	https://www.genecards.org/cgi-bin/carddisp.pl?gene=NOS1
PIK3CG	Phosphatidylinositol-4,5-Bisphosphate 3-Kinase Catalytic Subunit Gamma	Protein Coding	50	GC07P106865	6.31853	https://www.genecards.org/cgi-bin/carddisp.pl?gene=PIK3CG
GFM2	GTP Dependent Ribosome Recycling Factor Mitochondrial 2	Protein Coding	43	GC05M074721	6.31505	https://www.genecards.org/cgi-bin/carddisp.pl?gene=GFM2
DNAJC19	DnaJ Heat Shock Protein Family (Hsp40) Member C19	Protein Coding	45	GC03M180983	6.31474	https://www.genecards.org/cgi-bin/carddisp.pl?gene=DNAJC19
AGTR1	Angiotensin II Receptor Type 1	Protein Coding	54	GC03P148697	6.31403	https://www.genecards.org/cgi-bin/carddisp.pl?gene=AGTR1
ASNS	Asparagine Synthetase (Glutamine-Hydrolyzing)	Protein Coding	50	GC07M097854	6.3086	https://www.genecards.org/cgi-bin/carddisp.pl?gene=ASNS
ACHE	Acetylcholinesterase (Cartwright Blood Group)	Protein Coding	48	GC07M100889	6.29119	https://www.genecards.org/cgi-bin/carddisp.pl?gene=ACHE
NDUFB11	NADH:Ubiquinone Oxidoreductase Subunit B11	Protein Coding	42	GC0XM047142	6.28913	https://www.genecards.org/cgi-bin/carddisp.pl?gene=NDUFB11
PTGS1	Prostaglandin-Endoperoxide Synthase 1	Protein Coding	49	GC09P122370	6.28894	https://www.genecards.org/cgi-bin/carddisp.pl?gene=PTGS1
PFKP	Phosphofructokinase, Platelet	Protein Coding	48	GC10P003066	6.28727	https://www.genecards.org/cgi-bin/carddisp.pl?gene=PFKP
EDN1	Endothelin 1	Protein Coding	51	GC06P012256	6.28411	https://www.genecards.org/cgi-bin/carddisp.pl?gene=EDN1
BMP2	Bone Morphogenetic Protein 2	Protein Coding	51	GC20P006767	6.27853	https://www.genecards.org/cgi-bin/carddisp.pl?gene=BMP2
OLR1	Oxidized Low Density Lipoprotein Receptor 1	Protein Coding	45	GC12M021842	6.27837	https://www.genecards.org/cgi-bin/carddisp.pl?gene=OLR1
ASGR2	Asialoglycoprotein Receptor 2	Protein Coding	43	GC17M007101	6.27624	https://www.genecards.org/cgi-bin/carddisp.pl?gene=ASGR2
SLC26A1	Solute Carrier Family 26 Member 1	Protein Coding	41	GC04M001638	6.27401	https://www.genecards.org/cgi-bin/carddisp.pl?gene=SLC26A1
ALDH3A1	Aldehyde Dehydrogenase 3 Family Member A1	Protein Coding	47	GC17M019737	6.26828	https://www.genecards.org/cgi-bin/carddisp.pl?gene=ALDH3A1
CD38	CD38 Molecule	Protein Coding	49	GC04P018711	6.25375	https://www.genecards.org/cgi-bin/carddisp.pl?gene=CD38
FOS	Fos Proto-Oncogene, AP-1 Transcription Factor Subunit	Protein Coding	52	GC14P075278	6.2495	https://www.genecards.org/cgi-bin/carddisp.pl?gene=FOS
HBA1	Hemoglobin Subunit Alpha 1	Protein Coding	45	GC16P012591	6.24605	https://www.genecards.org/cgi-bin/carddisp.pl?gene=HBA1
TFAM	Transcription Factor A, Mitochondrial	Protein Coding	46	GC10P058385	6.24435	https://www.genecards.org/cgi-bin/carddisp.pl?gene=TFAM
TXNIP	Thioredoxin Interacting Protein	Protein Coding	41	GC01M145992	6.2346	https://www.genecards.org/cgi-bin/carddisp.pl?gene=TXNIP
PDK3	Pyruvate Dehydrogenase Kinase 3	Protein Coding	48	GC0XP024465	6.23014	https://www.genecards.org/cgi-bin/carddisp.pl?gene=PDK3
TREH	Trehalase	Protein Coding	45	GC11M118657	6.2263	https://www.genecards.org/cgi-bin/carddisp.pl?gene=TREH
APOC1	Apolipoprotein C1	Protein Coding	41	GC19P044914	6.22058	https://www.genecards.org/cgi-bin/carddisp.pl?gene=APOC1
SRD5A3	Steroid 5 Alpha-Reductase 3	Protein Coding	45	GC04P055346	6.21997	https://www.genecards.org/cgi-bin/carddisp.pl?gene=SRD5A3
GOT1	Glutamic-Oxaloacetic Transaminase 1	Protein Coding	48	GC10M099396	6.21958	https://www.genecards.org/cgi-bin/carddisp.pl?gene=GOT1
PEX2	Peroxisomal Biogenesis Factor 2	Protein Coding	46	GC08M076980	6.21199	https://www.genecards.org/cgi-bin/carddisp.pl?gene=PEX2
PGAM2	Phosphoglycerate Mutase 2	Protein Coding	47	GC07M044062	6.20756	https://www.genecards.org/cgi-bin/carddisp.pl?gene=PGAM2
PAX4	Paired Box 4	Protein Coding	43	GC07M127610	6.20009	https://www.genecards.org/cgi-bin/carddisp.pl?gene=PAX4
NDUFS3	NADH:Ubiquinone Oxidoreductase Core Subunit S3	Protein Coding	48	GC11P047567	6.19945	https://www.genecards.org/cgi-bin/carddisp.pl?gene=NDUFS3
SPINT2	Serine Peptidase Inhibitor, Kunitz Type 2	Protein Coding	45	GC19P038244	6.19735	https://www.genecards.org/cgi-bin/carddisp.pl?gene=SPINT2
KARS1	Lysyl-TRNA Synthetase 1	Protein Coding	47	GC16M075774	6.19569	https://www.genecards.org/cgi-bin/carddisp.pl?gene=KARS1
SLC20A2	Solute Carrier Family 20 Member 2	Protein Coding	49	GC08M042416	6.19445	https://www.genecards.org/cgi-bin/carddisp.pl?gene=SLC20A2
CPOX	Coproporphyrinogen Oxidase	Protein Coding	47	GC03M098576	6.1865	https://www.genecards.org/cgi-bin/carddisp.pl?gene=CPOX
TNFRSF11A	TNF Receptor Superfamily Member 11a	Protein Coding	52	GC18P062325	6.1832	https://www.genecards.org/cgi-bin/carddisp.pl?gene=TNFRSF11A
MAPK1	Mitogen-Activated Protein Kinase 1	Protein Coding	54	GC22M021759	6.17638	https://www.genecards.org/cgi-bin/carddisp.pl?gene=MAPK1
IL1A	Interleukin 1 Alpha	Protein Coding	47	GC02M112773	6.17626	https://www.genecards.org/cgi-bin/carddisp.pl?gene=IL1A
IBA57	Iron-Sulfur Cluster Assembly Factor IBA57	Protein Coding	38	GC01P228165	6.17324	https://www.genecards.org/cgi-bin/carddisp.pl?gene=IBA57
UGDH	UDP-Glucose 6-Dehydrogenase	Protein Coding	48	GC04M039502	6.17159	https://www.genecards.org/cgi-bin/carddisp.pl?gene=UGDH
STT3B	STT3 Oligosaccharyltransferase Complex Catalytic Subunit B	Protein Coding	46	GC03P031550	6.17156	https://www.genecards.org/cgi-bin/carddisp.pl?gene=STT3B
TENT4B	Terminal Nucleotidyltransferase 4B	Protein Coding	38	GC16P050565	6.17048	https://www.genecards.org/cgi-bin/carddisp.pl?gene=TENT4B
ANPEP	Alanyl Aminopeptidase, Membrane	Protein Coding	53	GC15M089784	6.15993	https://www.genecards.org/cgi-bin/carddisp.pl?gene=ANPEP
SOAT2	Sterol O-Acyltransferase 2	Protein Coding	46	GC12P053103	6.15968	https://www.genecards.org/cgi-bin/carddisp.pl?gene=SOAT2
SLC25A12	Solute Carrier Family 25 Member 12	Protein Coding	50	GC02M171783	6.15606	https://www.genecards.org/cgi-bin/carddisp.pl?gene=SLC25A12
MT-TE	Mitochondrially Encoded TRNA-Glu (GAA/G)	RNA Gene	13	GCMTM014676	6.1502	https://www.genecards.org/cgi-bin/carddisp.pl?gene=MT-TE
GPIHBP1	Glycosylphosphatidylinositol Anchored High Density Lipoprotein Binding Protein 1	Protein Coding	41	GC08P143213	6.14812	https://www.genecards.org/cgi-bin/carddisp.pl?gene=GPIHBP1
STAT3	Signal Transducer And Activator Of Transcription 3	Protein Coding	56	GC17M042313	6.14472	https://www.genecards.org/cgi-bin/carddisp.pl?gene=STAT3
ABCB4	ATP Binding Cassette Subfamily B Member 4	Protein Coding	50	GC07M087365	6.14243	https://www.genecards.org/cgi-bin/carddisp.pl?gene=ABCB4
PARP1	Poly(ADP-Ribose) Polymerase 1	Protein Coding	53	GC01M226360	6.13342	https://www.genecards.org/cgi-bin/carddisp.pl?gene=PARP1
NDUFB10	NADH:Ubiquinone Oxidoreductase Subunit B10	Protein Coding	46	GC16P012682	6.13037	https://www.genecards.org/cgi-bin/carddisp.pl?gene=NDUFB10
PNPLA6	Patatin Like Phospholipase Domain Containing 6	Protein Coding	45	GC19P007534	6.12848	https://www.genecards.org/cgi-bin/carddisp.pl?gene=PNPLA6
CPT1B	Carnitine Palmitoyltransferase 1B	Protein Coding	47	GC22M059577	6.12399	https://www.genecards.org/cgi-bin/carddisp.pl?gene=CPT1B
CHKA	Choline Kinase Alpha	Protein Coding	45	GC11M068052	6.12247	https://www.genecards.org/cgi-bin/carddisp.pl?gene=CHKA
SLC34A2	Solute Carrier Family 34 Member 2	Protein Coding	48	GC04P025657	6.1173	https://www.genecards.org/cgi-bin/carddisp.pl?gene=SLC34A2
PPM1K	Protein Phosphatase, Mg2+/Mn2+ Dependent 1K	Protein Coding	44	GC04M088258	6.11655	https://www.genecards.org/cgi-bin/carddisp.pl?gene=PPM1K
ME1	Malic Enzyme 1	Protein Coding	44	GC06M083210	6.1155	https://www.genecards.org/cgi-bin/carddisp.pl?gene=ME1
PPP1R3C	Protein Phosphatase 1 Regulatory Subunit 3C	Protein Coding	42	GC10M091628	6.1133	https://www.genecards.org/cgi-bin/carddisp.pl?gene=PPP1R3C
MT-TI	Mitochondrially Encoded TRNA-Ile (AUU/C)	RNA Gene	16	GCMTP004265	6.11194	https://www.genecards.org/cgi-bin/carddisp.pl?gene=MT-TI
G6PC2	Glucose-6-Phosphatase Catalytic Subunit 2	Protein Coding	43	GC02P168901	6.10678	https://www.genecards.org/cgi-bin/carddisp.pl?gene=G6PC2
BOLA3	BolA Family Member 3	Protein Coding	40	GC02M074136	6.10602	https://www.genecards.org/cgi-bin/carddisp.pl?gene=BOLA3
CYB5A	Cytochrome B5 Type A	Protein Coding	45	GC18M074250	6.09291	https://www.genecards.org/cgi-bin/carddisp.pl?gene=CYB5A
MAPK8	Mitogen-Activated Protein Kinase 8	Protein Coding	52	GC10P048306	6.08881	https://www.genecards.org/cgi-bin/carddisp.pl?gene=MAPK8
CACNA1A	Calcium Voltage-Gated Channel Subunit Alpha1 A	Protein Coding	51	GC19M013206	6.08755	https://www.genecards.org/cgi-bin/carddisp.pl?gene=CACNA1A
MMP9	Matrix Metallopeptidase 9	Protein Coding	56	GC20P046008	6.08089	https://www.genecards.org/cgi-bin/carddisp.pl?gene=MMP9
CAV3	Caveolin 3	Protein Coding	45	GC03P008733	6.07784	https://www.genecards.org/cgi-bin/carddisp.pl?gene=CAV3
UGT8	UDP Glycosyltransferase 8	Protein Coding	47	GC04P114598	6.07012	https://www.genecards.org/cgi-bin/carddisp.pl?gene=UGT8
GK2	Glycerol Kinase 2	Protein Coding	43	GC04M079406	6.06944	https://www.genecards.org/cgi-bin/carddisp.pl?gene=GK2
AOC3	Amine Oxidase Copper Containing 3	Protein Coding	48	GC17P042851	6.06371	https://www.genecards.org/cgi-bin/carddisp.pl?gene=AOC3
TRPV6	Transient Receptor Potential Cation Channel Subfamily V Member 6	Protein Coding	50	GC07M142871	6.06313	https://www.genecards.org/cgi-bin/carddisp.pl?gene=TRPV6
FFAR4	Free Fatty Acid Receptor 4	Protein Coding	45	GC10P093566	6.06267	https://www.genecards.org/cgi-bin/carddisp.pl?gene=FFAR4
EP300	E1A Binding Protein P300	Protein Coding	54	GC22P041114	6.06003	https://www.genecards.org/cgi-bin/carddisp.pl?gene=EP300
NRF1	Nuclear Respiratory Factor 1	Protein Coding	46	GC07P129611	6.05848	https://www.genecards.org/cgi-bin/carddisp.pl?gene=NRF1
TSC2	TSC Complex Subunit 2	Protein Coding	51	GC16P012688	6.05588	https://www.genecards.org/cgi-bin/carddisp.pl?gene=TSC2
TPH2	Tryptophan Hydroxylase 2	Protein Coding	51	GC12P071938	6.05102	https://www.genecards.org/cgi-bin/carddisp.pl?gene=TPH2
MAPK14	Mitogen-Activated Protein Kinase 14	Protein Coding	54	GC06P087896	6.04845	https://www.genecards.org/cgi-bin/carddisp.pl?gene=MAPK14
B3GAT3	Beta-1,3-Glucuronyltransferase 3	Protein Coding	45	GC11M096926	6.04203	https://www.genecards.org/cgi-bin/carddisp.pl?gene=B3GAT3
MAN2B2	Mannosidase Alpha Class 2B Member 2	Protein Coding	42	GC04P006575	6.04055	https://www.genecards.org/cgi-bin/carddisp.pl?gene=MAN2B2
ALG9	ALG9 Alpha-1,2-Mannosyltransferase	Protein Coding	45	GC11M112487	6.03312	https://www.genecards.org/cgi-bin/carddisp.pl?gene=ALG9
AIFM1	Apoptosis Inducing Factor Mitochondria Associated 1	Protein Coding	51	GC0XM130129	6.02729	https://www.genecards.org/cgi-bin/carddisp.pl?gene=AIFM1
RXRA	Retinoid X Receptor Alpha	Protein Coding	51	GC09P134317	6.02456	https://www.genecards.org/cgi-bin/carddisp.pl?gene=RXRA
CASK	Calcium/Calmodulin Dependent Serine Protein Kinase	Protein Coding	52	GC0XM041514	6.02406	https://www.genecards.org/cgi-bin/carddisp.pl?gene=CASK
CTSG	Cathepsin G	Protein Coding	48	GC14M024573	6.02404	https://www.genecards.org/cgi-bin/carddisp.pl?gene=CTSG
CHIT1	Chitinase 1	Protein Coding	47	GC01M203213	6.0212	https://www.genecards.org/cgi-bin/carddisp.pl?gene=CHIT1
FGF2	Fibroblast Growth Factor 2	Protein Coding	48	GC04P122826	6.01704	https://www.genecards.org/cgi-bin/carddisp.pl?gene=FGF2
PTGDS	Prostaglandin D2 Synthase	Protein Coding	48	GC09P137112	6.0077	https://www.genecards.org/cgi-bin/carddisp.pl?gene=PTGDS
CFH	Complement Factor H	Protein Coding	50	GC01P196621	6.00507	https://www.genecards.org/cgi-bin/carddisp.pl?gene=CFH
FOLH1	Folate Hydrolase 1	Protein Coding	50	GC11M096736	6.00084	https://www.genecards.org/cgi-bin/carddisp.pl?gene=FOLH1
GIP	Gastric Inhibitory Polypeptide	Protein Coding	43	GC17M048958	5.99988	https://www.genecards.org/cgi-bin/carddisp.pl?gene=GIP
LDLRAP1	Low Density Lipoprotein Receptor Adaptor Protein 1	Protein Coding	44	GC01P025543	5.99708	https://www.genecards.org/cgi-bin/carddisp.pl?gene=LDLRAP1
UQCRB	Ubiquinol-Cytochrome C Reductase Binding Protein	Protein Coding	46	GC08M096225	5.99283	https://www.genecards.org/cgi-bin/carddisp.pl?gene=UQCRB
CAPN10	Calpain 10	Protein Coding	43	GC02P240586	5.98742	https://www.genecards.org/cgi-bin/carddisp.pl?gene=CAPN10
ITPA	Inosine Triphosphatase	Protein Coding	48	GC20P004390	5.98437	https://www.genecards.org/cgi-bin/carddisp.pl?gene=ITPA
ICAM1	Intercellular Adhesion Molecule 1	Protein Coding	53	GC19P010638	5.98387	https://www.genecards.org/cgi-bin/carddisp.pl?gene=ICAM1
LRP5	LDL Receptor Related Protein 5	Protein Coding	52	GC11P068298	5.97837	https://www.genecards.org/cgi-bin/carddisp.pl?gene=LRP5
PPARGC1B	PPARG Coactivator 1 Beta	Protein Coding	39	GC05P149730	5.97801	https://www.genecards.org/cgi-bin/carddisp.pl?gene=PPARGC1B
HNMT	Histamine N-Methyltransferase	Protein Coding	48	GC02P137964	5.97788	https://www.genecards.org/cgi-bin/carddisp.pl?gene=HNMT
HLA-DRB1	Major Histocompatibility Complex, Class II, DR Beta 1	Protein Coding	50	GC06M069255	5.97451	https://www.genecards.org/cgi-bin/carddisp.pl?gene=HLA-DRB1
LGALS9	Galectin 9	Protein Coding	43	GC17P027629	5.96797	https://www.genecards.org/cgi-bin/carddisp.pl?gene=LGALS9
LPIN2	Lipin 2	Protein Coding	45	GC18M003266	5.96482	https://www.genecards.org/cgi-bin/carddisp.pl?gene=LPIN2
AKR1B10	Aldo-Keto Reductase Family 1 Member B10	Protein Coding	45	GC07P134527	5.95681	https://www.genecards.org/cgi-bin/carddisp.pl?gene=AKR1B10
EEF2KMT	Eukaryotic Elongation Factor 2 Lysine Methyltransferase	Protein Coding	32	GC16M005084	5.95536	https://www.genecards.org/cgi-bin/carddisp.pl?gene=EEF2KMT
SAR1B	Secretion Associated Ras Related GTPase 1B	Protein Coding	45	GC05M134601	5.95194	https://www.genecards.org/cgi-bin/carddisp.pl?gene=SAR1B
CLC	Charcot-Leyden Crystal Galectin	Protein Coding	41	GC19M067840	5.93947	https://www.genecards.org/cgi-bin/carddisp.pl?gene=CLC
SLC6A9	Solute Carrier Family 6 Member 9	Protein Coding	51	GC01M043991	5.93528	https://www.genecards.org/cgi-bin/carddisp.pl?gene=SLC6A9
CLEC7A	C-Type Lectin Domain Containing 7A	Protein Coding	48	GC12M021841	5.92979	https://www.genecards.org/cgi-bin/carddisp.pl?gene=CLEC7A
PTHLH	Parathyroid Hormone Like Hormone	Protein Coding	48	GC12M027959	5.92486	https://www.genecards.org/cgi-bin/carddisp.pl?gene=PTHLH
NDUFAF1	NADH:Ubiquinone Oxidoreductase Complex Assembly Factor 1	Protein Coding	44	GC15M041387	5.92456	https://www.genecards.org/cgi-bin/carddisp.pl?gene=NDUFAF1
MTHFD1L	Methylenetetrahydrofolate Dehydrogenase (NADP+ Dependent) 1 Like	Protein Coding	44	GC06P150865	5.92258	https://www.genecards.org/cgi-bin/carddisp.pl?gene=MTHFD1L
RPEL1	Ribulose-5-Phosphate-3-Epimerase Like 1	Protein Coding	28	GC10P103303	5.91941	https://www.genecards.org/cgi-bin/carddisp.pl?gene=RPEL1
FABP5	Fatty Acid Binding Protein 5	Protein Coding	45	GC08P081282	5.91709	https://www.genecards.org/cgi-bin/carddisp.pl?gene=FABP5
LACC1	Laccase Domain Containing 1	Protein Coding	37	GC13P043879	5.91293	https://www.genecards.org/cgi-bin/carddisp.pl?gene=LACC1
INSIG1	Insulin Induced Gene 1	Protein Coding	43	GC07P155297	5.91167	https://www.genecards.org/cgi-bin/carddisp.pl?gene=INSIG1
GMPS	Guanine Monophosphate Synthase	Protein Coding	47	GC03P155870	5.9108	https://www.genecards.org/cgi-bin/carddisp.pl?gene=GMPS
PON2	Paraoxonase 2	Protein Coding	46	GC07M095404	5.90232	https://www.genecards.org/cgi-bin/carddisp.pl?gene=PON2
KLK3	Kallikrein Related Peptidase 3	Protein Coding	50	GC19P050854	5.89643	https://www.genecards.org/cgi-bin/carddisp.pl?gene=KLK3
ERCC6	ERCC Excision Repair 6, Chromatin Remodeling Factor	Protein Coding	48	GC10M049454	5.89193	https://www.genecards.org/cgi-bin/carddisp.pl?gene=ERCC6
SLC34A3	Solute Carrier Family 34 Member 3	Protein Coding	45	GC09P137230	5.89137	https://www.genecards.org/cgi-bin/carddisp.pl?gene=SLC34A3
HMGB1	High Mobility Group Box 1	Protein Coding	49	GC13M030456	5.88541	https://www.genecards.org/cgi-bin/carddisp.pl?gene=HMGB1
CLEC4D	C-Type Lectin Domain Family 4 Member D	Protein Coding	40	GC12P008509	5.87882	https://www.genecards.org/cgi-bin/carddisp.pl?gene=CLEC4D
XBP1	X-Box Binding Protein 1	Protein Coding	47	GC22M028794	5.87245	https://www.genecards.org/cgi-bin/carddisp.pl?gene=XBP1
SCN2A	Sodium Voltage-Gated Channel Alpha Subunit 2	Protein Coding	51	GC02P165194	5.86127	https://www.genecards.org/cgi-bin/carddisp.pl?gene=SCN2A
DIO2	Iodothyronine Deiodinase 2	Protein Coding	45	GC14M080197	5.84898	https://www.genecards.org/cgi-bin/carddisp.pl?gene=DIO2
DRD2	Dopamine Receptor D2	Protein Coding	52	GC11M113409	5.84864	https://www.genecards.org/cgi-bin/carddisp.pl?gene=DRD2
D2HGDH	D-2-Hydroxyglutarate Dehydrogenase	Protein Coding	43	GC02P241734	5.847	https://www.genecards.org/cgi-bin/carddisp.pl?gene=D2HGDH
ACLY	ATP Citrate Lyase	Protein Coding	50	GC17M041866	5.84581	https://www.genecards.org/cgi-bin/carddisp.pl?gene=ACLY
NIT2	Nitrilase Family Member 2	Protein Coding	40	GC03P100334	5.84481	https://www.genecards.org/cgi-bin/carddisp.pl?gene=NIT2
AVP	Arginine Vasopressin	Protein Coding	47	GC20M003082	5.83743	https://www.genecards.org/cgi-bin/carddisp.pl?gene=AVP
DHDDS	Dehydrodolichyl Diphosphate Synthase Subunit	Protein Coding	44	GC01P026432	5.83648	https://www.genecards.org/cgi-bin/carddisp.pl?gene=DHDDS
B4GALNT2	Beta-1,4-N-Acetyl-Galactosaminyltransferase 2	Protein Coding	42	GC17P058989	5.83552	https://www.genecards.org/cgi-bin/carddisp.pl?gene=B4GALNT2
RMND1	Required For Meiotic Nuclear Division 1 Homolog	Protein Coding	40	GC06M151404	5.83245	https://www.genecards.org/cgi-bin/carddisp.pl?gene=RMND1
FGFR2	Fibroblast Growth Factor Receptor 2	Protein Coding	58	GC10M121478	5.8277	https://www.genecards.org/cgi-bin/carddisp.pl?gene=FGFR2
SULT1E1	Sulfotransferase Family 1E Member 1	Protein Coding	45	GC04M069823	5.82047	https://www.genecards.org/cgi-bin/carddisp.pl?gene=SULT1E1
FUT3	Fucosyltransferase 3 (Lewis Blood Group)	Protein Coding	43	GC19M006255	5.81887	https://www.genecards.org/cgi-bin/carddisp.pl?gene=FUT3
GNB3	G Protein Subunit Beta 3	Protein Coding	49	GC12P006839	5.81534	https://www.genecards.org/cgi-bin/carddisp.pl?gene=GNB3
NDUFB9	NADH:Ubiquinone Oxidoreductase Subunit B9	Protein Coding	46	GC08P124539	5.81529	https://www.genecards.org/cgi-bin/carddisp.pl?gene=NDUFB9
VCP	Valosin Containing Protein	Protein Coding	53	GC09M035056	5.8018	https://www.genecards.org/cgi-bin/carddisp.pl?gene=VCP
SFTPA1	Surfactant Protein A1	Protein Coding	46	GC10P094450	5.79674	https://www.genecards.org/cgi-bin/carddisp.pl?gene=SFTPA1
SLC39A4	Solute Carrier Family 39 Member 4	Protein Coding	45	GC08M144409	5.7917	https://www.genecards.org/cgi-bin/carddisp.pl?gene=SLC39A4
INVS	Inversin	Protein Coding	47	GC09P100099	5.78964	https://www.genecards.org/cgi-bin/carddisp.pl?gene=INVS
GPD2	Glycerol-3-Phosphate Dehydrogenase 2	Protein Coding	49	GC02P156401	5.78421	https://www.genecards.org/cgi-bin/carddisp.pl?gene=GPD2
GLCE	Glucuronic Acid Epimerase	Protein Coding	41	GC15P120475	5.78063	https://www.genecards.org/cgi-bin/carddisp.pl?gene=GLCE
IGFBP2	Insulin Like Growth Factor Binding Protein 2	Protein Coding	47	GC02P216632	5.77836	https://www.genecards.org/cgi-bin/carddisp.pl?gene=IGFBP2
AMBP	Alpha-1-Microglobulin/Bikunin Precursor	Protein Coding	47	GC09M114060	5.77404	https://www.genecards.org/cgi-bin/carddisp.pl?gene=AMBP
CD79A	CD79a Molecule	Protein Coding	50	GC19P041877	5.77176	https://www.genecards.org/cgi-bin/carddisp.pl?gene=CD79A
GANC	Glucosidase Alpha, Neutral C	Protein Coding	38	GC15P042273	5.76437	https://www.genecards.org/cgi-bin/carddisp.pl?gene=GANC
FCSK	Fucose Kinase	Protein Coding	39	GC16P070454	5.76401	https://www.genecards.org/cgi-bin/carddisp.pl?gene=FCSK
CDH1	Cadherin 1	Protein Coding	52	GC16P068737	5.74071	https://www.genecards.org/cgi-bin/carddisp.pl?gene=CDH1
HTR1A	5-Hydroxytryptamine Receptor 1A	Protein Coding	49	GC05M063960	5.73715	https://www.genecards.org/cgi-bin/carddisp.pl?gene=HTR1A
PSPH	Phosphoserine Phosphatase	Protein Coding	48	GC07M060846	5.73508	https://www.genecards.org/cgi-bin/carddisp.pl?gene=PSPH
DVL2	Dishevelled Segment Polarity Protein 2	Protein Coding	47	GC17M007225	5.72758	https://www.genecards.org/cgi-bin/carddisp.pl?gene=DVL2
UGT2B17	UDP Glucuronosyltransferase Family 2 Member B17	Protein Coding	43	GC04M068537	5.7263	https://www.genecards.org/cgi-bin/carddisp.pl?gene=UGT2B17
MET	MET Proto-Oncogene, Receptor Tyrosine Kinase	Protein Coding	56	GC07P116672	5.71653	https://www.genecards.org/cgi-bin/carddisp.pl?gene=MET
RPS6KB1	Ribosomal Protein S6 Kinase B1	Protein Coding	51	GC17P059893	5.71465	https://www.genecards.org/cgi-bin/carddisp.pl?gene=RPS6KB1
HTR2A	5-Hydroxytryptamine Receptor 2A	Protein Coding	51	GC13M046831	5.71318	https://www.genecards.org/cgi-bin/carddisp.pl?gene=HTR2A
PRKN	Parkin RBR E3 Ubiquitin Protein Ligase	Protein Coding	47	GC06M161348	5.71143	https://www.genecards.org/cgi-bin/carddisp.pl?gene=PRKN
ATF4	Activating Transcription Factor 4	Protein Coding	47	GC22P039519	5.70538	https://www.genecards.org/cgi-bin/carddisp.pl?gene=ATF4
SCP2	Sterol Carrier Protein 2	Protein Coding	48	GC01P052927	5.70531	https://www.genecards.org/cgi-bin/carddisp.pl?gene=SCP2
PLPBP	Pyridoxal Phosphate Binding Protein	Protein Coding	41	GC08P037763	5.70379	https://www.genecards.org/cgi-bin/carddisp.pl?gene=PLPBP
TCN1	Transcobalamin 1	Protein Coding	44	GC11M096828	5.69938	https://www.genecards.org/cgi-bin/carddisp.pl?gene=TCN1
RENBP	Renin Binding Protein	Protein Coding	42	GC0XM153935	5.69765	https://www.genecards.org/cgi-bin/carddisp.pl?gene=RENBP
C4B	Complement C4B (Chido Blood Group)	Protein Coding	45	GC06P032014	5.69437	https://www.genecards.org/cgi-bin/carddisp.pl?gene=C4B
HTT	Huntingtin	Protein Coding	47	GC04P003041	5.69406	https://www.genecards.org/cgi-bin/carddisp.pl?gene=HTT
FAAH	Fatty Acid Amide Hydrolase	Protein Coding	50	GC01P046394	5.69353	https://www.genecards.org/cgi-bin/carddisp.pl?gene=FAAH
SERAC1	Serine Active Site Containing 1	Protein Coding	38	GC06M158109	5.69287	https://www.genecards.org/cgi-bin/carddisp.pl?gene=SERAC1
MT-TF	Mitochondrially Encoded TRNA-Phe (UUU/C)	RNA Gene	15	GCMTP000580	5.68582	https://www.genecards.org/cgi-bin/carddisp.pl?gene=MT-TF
CDKN2A	Cyclin Dependent Kinase Inhibitor 2A	Protein Coding	52	GC09M021967	5.6834	https://www.genecards.org/cgi-bin/carddisp.pl?gene=CDKN2A
SLC30A8	Solute Carrier Family 30 Member 8	Protein Coding	44	GC08P116950	5.6768	https://www.genecards.org/cgi-bin/carddisp.pl?gene=SLC30A8
BSG	Basigin (Ok Blood Group)	Protein Coding	47	GC19P000571	5.67176	https://www.genecards.org/cgi-bin/carddisp.pl?gene=BSG
PLOD3	Procollagen-Lysine,2-Oxoglutarate 5-Dioxygenase 3	Protein Coding	49	GC07M101205	5.6705	https://www.genecards.org/cgi-bin/carddisp.pl?gene=PLOD3
CYB5R3	Cytochrome B5 Reductase 3	Protein Coding	48	GC22M059451	5.64967	https://www.genecards.org/cgi-bin/carddisp.pl?gene=CYB5R3
FOXA2	Forkhead Box A2	Protein Coding	47	GC20M022581	5.6466	https://www.genecards.org/cgi-bin/carddisp.pl?gene=FOXA2
HSPA5	Heat Shock Protein Family A (Hsp70) Member 5	Protein Coding	51	GC09M125234	5.64572	https://www.genecards.org/cgi-bin/carddisp.pl?gene=HSPA5
MT-TP	Mitochondrially Encoded TRNA-Pro (CCN)	RNA Gene	12	GCMTM015957	5.64154	https://www.genecards.org/cgi-bin/carddisp.pl?gene=MT-TP
NAGK	N-Acetylglucosamine Kinase	Protein Coding	43	GC02P071064	5.64016	https://www.genecards.org/cgi-bin/carddisp.pl?gene=NAGK
MECP2	Methyl-CpG Binding Protein 2	Protein Coding	48	GC0XM154021	5.63866	https://www.genecards.org/cgi-bin/carddisp.pl?gene=MECP2
SLC11A1	Solute Carrier Family 11 Member 1	Protein Coding	50	GC02P218382	5.63452	https://www.genecards.org/cgi-bin/carddisp.pl?gene=SLC11A1
FUT5	Fucosyltransferase 5	Protein Coding	38	GC19M005865	5.63237	https://www.genecards.org/cgi-bin/carddisp.pl?gene=FUT5
CD34	CD34 Molecule	Protein Coding	48	GC01M207880	5.62355	https://www.genecards.org/cgi-bin/carddisp.pl?gene=CD34
GFER	Growth Factor, Augmenter Of Liver Regeneration	Protein Coding	48	GC16P001984	5.6235	https://www.genecards.org/cgi-bin/carddisp.pl?gene=GFER
NR1D2	Nuclear Receptor Subfamily 1 Group D Member 2	Protein Coding	43	GC03P023945	5.62239	https://www.genecards.org/cgi-bin/carddisp.pl?gene=NR1D2
LGALSL	Galectin Like	Protein Coding	37	GC02P064453	5.62148	https://www.genecards.org/cgi-bin/carddisp.pl?gene=LGALSL
ATXN2	Ataxin 2	Protein Coding	45	GC12M111443	5.62136	https://www.genecards.org/cgi-bin/carddisp.pl?gene=ATXN2
CREB1	CAMP Responsive Element Binding Protein 1	Protein Coding	51	GC02P207529	5.61631	https://www.genecards.org/cgi-bin/carddisp.pl?gene=CREB1
MGP	Matrix Gla Protein	Protein Coding	45	GC12M021919	5.61393	https://www.genecards.org/cgi-bin/carddisp.pl?gene=MGP
CRH	Corticotropin Releasing Hormone	Protein Coding	45	GC08M066176	5.61224	https://www.genecards.org/cgi-bin/carddisp.pl?gene=CRH
PTPN22	Protein Tyrosine Phosphatase Non-Receptor Type 22	Protein Coding	50	GC01M113813	5.60972	https://www.genecards.org/cgi-bin/carddisp.pl?gene=PTPN22
GNPDA1	Glucosamine-6-Phosphate Deaminase 1	Protein Coding	41	GC05M141991	5.60604	https://www.genecards.org/cgi-bin/carddisp.pl?gene=GNPDA1
SLC27A1	Solute Carrier Family 27 Member 1	Protein Coding	43	GC19P069315	5.6034	https://www.genecards.org/cgi-bin/carddisp.pl?gene=SLC27A1
CST3	Cystatin C	Protein Coding	47	GC20M023675	5.59674	https://www.genecards.org/cgi-bin/carddisp.pl?gene=CST3
UGT2B4	UDP Glucuronosyltransferase Family 2 Member B4	Protein Coding	43	GC04M069484	5.59637	https://www.genecards.org/cgi-bin/carddisp.pl?gene=UGT2B4
PEX14	Peroxisomal Biogenesis Factor 14	Protein Coding	46	GC01P010472	5.58365	https://www.genecards.org/cgi-bin/carddisp.pl?gene=PEX14
MAN2A2	Mannosidase Alpha Class 2A Member 2	Protein Coding	41	GC15P090902	5.57988	https://www.genecards.org/cgi-bin/carddisp.pl?gene=MAN2A2
G6PC3	Glucose-6-Phosphatase Catalytic Subunit 3	Protein Coding	44	GC17P044070	5.56811	https://www.genecards.org/cgi-bin/carddisp.pl?gene=G6PC3
CEL	Carboxyl Ester Lipase	Protein Coding	48	GC09P133061	5.56543	https://www.genecards.org/cgi-bin/carddisp.pl?gene=CEL
CIDEC	Cell Death Inducing DFFA Like Effector C	Protein Coding	43	GC03M009866	5.56325	https://www.genecards.org/cgi-bin/carddisp.pl?gene=CIDEC
PPP1CA	Protein Phosphatase 1 Catalytic Subunit Alpha	Protein Coding	50	GC11M097161	5.56194	https://www.genecards.org/cgi-bin/carddisp.pl?gene=PPP1CA
MIF	Macrophage Migration Inhibitory Factor	Protein Coding	50	GC22P023894	5.55761	https://www.genecards.org/cgi-bin/carddisp.pl?gene=MIF
MGAT5	Alpha-1,6-Mannosylglycoprotein 6-Beta-N-Acetylglucosaminyltransferase	Protein Coding	44	GC02P134119	5.5495	https://www.genecards.org/cgi-bin/carddisp.pl?gene=MGAT5
HPR	Haptoglobin-Related Protein	Protein Coding	41	GC16P072201	5.54845	https://www.genecards.org/cgi-bin/carddisp.pl?gene=HPR
BRAF	B-Raf Proto-Oncogene, Serine/Threonine Kinase	Protein Coding	55	GC07M140740	5.54673	https://www.genecards.org/cgi-bin/carddisp.pl?gene=BRAF
SPG7	SPG7 Matrix AAA Peptidase Subunit, Paraplegin	Protein Coding	47	GC16P091441	5.54175	https://www.genecards.org/cgi-bin/carddisp.pl?gene=SPG7
COL1A1	Collagen Type I Alpha 1 Chain	Protein Coding	52	GC17M050248	5.51812	https://www.genecards.org/cgi-bin/carddisp.pl?gene=COL1A1
SERPINA7	Serpin Family A Member 7	Protein Coding	43	GC0XM106032	5.51666	https://www.genecards.org/cgi-bin/carddisp.pl?gene=SERPINA7
NR5A2	Nuclear Receptor Subfamily 5 Group A Member 2	Protein Coding	47	GC01P199996	5.51505	https://www.genecards.org/cgi-bin/carddisp.pl?gene=NR5A2
NPPB	Natriuretic Peptide B	Protein Coding	46	GC01M011858	5.51457	https://www.genecards.org/cgi-bin/carddisp.pl?gene=NPPB
PRKACA	Protein Kinase CAMP-Activated Catalytic Subunit Alpha	Protein Coding	54	GC19M014559	5.50942	https://www.genecards.org/cgi-bin/carddisp.pl?gene=PRKACA
LCN2	Lipocalin 2	Protein Coding	48	GC09P128149	5.49924	https://www.genecards.org/cgi-bin/carddisp.pl?gene=LCN2
ENO2	Enolase 2	Protein Coding	50	GC12P006913	5.49792	https://www.genecards.org/cgi-bin/carddisp.pl?gene=ENO2
ASPA	Aspartoacylase	Protein Coding	46	GC17P003472	5.49487	https://www.genecards.org/cgi-bin/carddisp.pl?gene=ASPA
NDUFAF4	NADH:Ubiquinone Oxidoreductase Complex Assembly Factor 4	Protein Coding	45	GC06M096889	5.48311	https://www.genecards.org/cgi-bin/carddisp.pl?gene=NDUFAF4
GHSR	Growth Hormone Secretagogue Receptor	Protein Coding	50	GC03M172443	5.47191	https://www.genecards.org/cgi-bin/carddisp.pl?gene=GHSR
KRT18	Keratin 18	Protein Coding	51	GC12P052948	5.47134	https://www.genecards.org/cgi-bin/carddisp.pl?gene=KRT18
TNXB	Tenascin XB	Protein Coding	46	GC06M069227	5.47101	https://www.genecards.org/cgi-bin/carddisp.pl?gene=TNXB
ACO2	Aconitase 2	Protein Coding	50	GC22P043968	5.46741	https://www.genecards.org/cgi-bin/carddisp.pl?gene=ACO2
MMP2	Matrix Metallopeptidase 2	Protein Coding	55	GC16P055390	5.46197	https://www.genecards.org/cgi-bin/carddisp.pl?gene=MMP2
NEUROG3	Neurogenin 3	Protein Coding	44	GC10M069571	5.46089	https://www.genecards.org/cgi-bin/carddisp.pl?gene=NEUROG3
CYP4B1	Cytochrome P450 Family 4 Subfamily B Member 1	Protein Coding	45	GC01P046757	5.45949	https://www.genecards.org/cgi-bin/carddisp.pl?gene=CYP4B1
LMNB2	Lamin B2	Protein Coding	45	GC19M006001	5.45755	https://www.genecards.org/cgi-bin/carddisp.pl?gene=LMNB2
IGHE	Immunoglobulin Heavy Constant Epsilon	Protein Coding	32	GC14M113013	5.45002	https://www.genecards.org/cgi-bin/carddisp.pl?gene=IGHE
CSF2	Colony Stimulating Factor 2	Protein Coding	46	GC05P132073	5.4392	https://www.genecards.org/cgi-bin/carddisp.pl?gene=CSF2
PEX13	Peroxisomal Biogenesis Factor 13	Protein Coding	43	GC02P061017	5.43308	https://www.genecards.org/cgi-bin/carddisp.pl?gene=PEX13
SLC28A1	Solute Carrier Family 28 Member 1	Protein Coding	46	GC15P084884	5.43268	https://www.genecards.org/cgi-bin/carddisp.pl?gene=SLC28A1
TXN	Thioredoxin	Protein Coding	48	GC09M110243	5.42573	https://www.genecards.org/cgi-bin/carddisp.pl?gene=TXN
B3GALT2	Beta-1,3-Galactosyltransferase 2	Protein Coding	41	GC01M193147	5.42238	https://www.genecards.org/cgi-bin/carddisp.pl?gene=B3GALT2
MUC5AC	Mucin 5AC, Oligomeric Mucus/Gel-Forming	Protein Coding	43	GC11P001988	5.42129	https://www.genecards.org/cgi-bin/carddisp.pl?gene=MUC5AC
NTS	Neurotensin	Protein Coding	43	GC12P085876	5.42112	https://www.genecards.org/cgi-bin/carddisp.pl?gene=NTS
PRPS2	Phosphoribosyl Pyrophosphate Synthetase 2	Protein Coding	47	GC0XP012791	5.412	https://www.genecards.org/cgi-bin/carddisp.pl?gene=PRPS2
F10	Coagulation Factor X	Protein Coding	53	GC13P113122	5.40909	https://www.genecards.org/cgi-bin/carddisp.pl?gene=F10
FABP12	Fatty Acid Binding Protein 12	Protein Coding	36	GC08M081524	5.39659	https://www.genecards.org/cgi-bin/carddisp.pl?gene=FABP12
AKR7A2	Aldo-Keto Reductase Family 7 Member A2	Protein Coding	43	GC01M019302	5.395	https://www.genecards.org/cgi-bin/carddisp.pl?gene=AKR7A2
PPT1	Palmitoyl-Protein Thioesterase 1	Protein Coding	49	GC01M040084	5.38154	https://www.genecards.org/cgi-bin/carddisp.pl?gene=PPT1
FDFT1	Farnesyl-Diphosphate Farnesyltransferase 1	Protein Coding	47	GC08P011795	5.37554	https://www.genecards.org/cgi-bin/carddisp.pl?gene=FDFT1
SDC1	Syndecan 1	Protein Coding	45	GC02M020200	5.37524	https://www.genecards.org/cgi-bin/carddisp.pl?gene=SDC1
WWOX	WW Domain Containing Oxidoreductase	Protein Coding	48	GC16P078099	5.37496	https://www.genecards.org/cgi-bin/carddisp.pl?gene=WWOX
GALK2	Galactokinase 2	Protein Coding	43	GC15P049155	5.37361	https://www.genecards.org/cgi-bin/carddisp.pl?gene=GALK2
PDE5A	Phosphodiesterase 5A	Protein Coding	48	GC04M119494	5.37153	https://www.genecards.org/cgi-bin/carddisp.pl?gene=PDE5A
RFX6	Regulatory Factor X6	Protein Coding	40	GC06P116877	5.36905	https://www.genecards.org/cgi-bin/carddisp.pl?gene=RFX6
PGM3	Phosphoglucomutase 3	Protein Coding	46	GC06M083161	5.36755	https://www.genecards.org/cgi-bin/carddisp.pl?gene=PGM3
IARS1	Isoleucyl-TRNA Synthetase 1	Protein Coding	46	GC09M095306	5.36507	https://www.genecards.org/cgi-bin/carddisp.pl?gene=IARS1
F7	Coagulation Factor VII	Protein Coding	51	GC13P113105	5.36457	https://www.genecards.org/cgi-bin/carddisp.pl?gene=F7
CASP3	Caspase 3	Protein Coding	52	GC04M184627	5.35472	https://www.genecards.org/cgi-bin/carddisp.pl?gene=CASP3
CRY1	Cryptochrome Circadian Regulator 1	Protein Coding	47	GC12M106991	5.35389	https://www.genecards.org/cgi-bin/carddisp.pl?gene=CRY1
B3GALNT2	Beta-1,3-N-Acetylgalactosaminyltransferase 2	Protein Coding	43	GC01M235440	5.34982	https://www.genecards.org/cgi-bin/carddisp.pl?gene=B3GALNT2
HPGD	15-Hydroxyprostaglandin Dehydrogenase	Protein Coding	49	GC04M174490	5.34944	https://www.genecards.org/cgi-bin/carddisp.pl?gene=HPGD
CNDP1	Carnosine Dipeptidase 1	Protein Coding	46	GC18P074534	5.34897	https://www.genecards.org/cgi-bin/carddisp.pl?gene=CNDP1
ALDOC	Aldolase, Fructose-Bisphosphate C	Protein Coding	42	GC17M044984	5.34883	https://www.genecards.org/cgi-bin/carddisp.pl?gene=ALDOC
ABCC5	ATP Binding Cassette Subfamily C Member 5	Protein Coding	47	GC03M183919	5.34561	https://www.genecards.org/cgi-bin/carddisp.pl?gene=ABCC5
ABCD3	ATP Binding Cassette Subfamily D Member 3	Protein Coding	47	GC01P094385	5.33459	https://www.genecards.org/cgi-bin/carddisp.pl?gene=ABCD3
NEU3	Neuraminidase 3	Protein Coding	41	GC11P078203	5.32986	https://www.genecards.org/cgi-bin/carddisp.pl?gene=NEU3
FSHR	Follicle Stimulating Hormone Receptor	Protein Coding	50	GC02M048962	5.32633	https://www.genecards.org/cgi-bin/carddisp.pl?gene=FSHR
ABCC6	ATP Binding Cassette Subfamily C Member 6	Protein Coding	50	GC16M016148	5.3262	https://www.genecards.org/cgi-bin/carddisp.pl?gene=ABCC6
JUN	Jun Proto-Oncogene, AP-1 Transcription Factor Subunit	Protein Coding	50	GC01M058780	5.32391	https://www.genecards.org/cgi-bin/carddisp.pl?gene=JUN
ERCC4	ERCC Excision Repair 4, Endonuclease Catalytic Subunit	Protein Coding	48	GC16P013920	5.31347	https://www.genecards.org/cgi-bin/carddisp.pl?gene=ERCC4
SLC6A19	Solute Carrier Family 6 Member 19	Protein Coding	47	GC05P001201	5.30075	https://www.genecards.org/cgi-bin/carddisp.pl?gene=SLC6A19
TNFRSF13B	TNF Receptor Superfamily Member 13B	Protein Coding	49	GC17M016929	5.29359	https://www.genecards.org/cgi-bin/carddisp.pl?gene=TNFRSF13B
MIR181A2	MicroRNA 181a-2	RNA Gene	22	GC09P124692	5.27998	https://www.genecards.org/cgi-bin/carddisp.pl?gene=MIR181A2
GDF15	Growth Differentiation Factor 15	Protein Coding	45	GC19P069333	5.27729	https://www.genecards.org/cgi-bin/carddisp.pl?gene=GDF15
KCNQ1	Potassium Voltage-Gated Channel Subfamily Q Member 1	Protein Coding	52	GC11P002444	5.27525	https://www.genecards.org/cgi-bin/carddisp.pl?gene=KCNQ1
HNRNPA1	Heterogeneous Nuclear Ribonucleoprotein A1	Protein Coding	50	GC12P054280	5.26277	https://www.genecards.org/cgi-bin/carddisp.pl?gene=HNRNPA1
MAPK10	Mitogen-Activated Protein Kinase 10	Protein Coding	51	GC04M085990	5.2591	https://www.genecards.org/cgi-bin/carddisp.pl?gene=MAPK10
SLC9A1	Solute Carrier Family 9 Member A1	Protein Coding	53	GC01M027176	5.25208	https://www.genecards.org/cgi-bin/carddisp.pl?gene=SLC9A1
AGRN	Agrin	Protein Coding	47	GC01P001020	5.25199	https://www.genecards.org/cgi-bin/carddisp.pl?gene=AGRN
TLR2	Toll Like Receptor 2	Protein Coding	54	GC04P153684	5.23677	https://www.genecards.org/cgi-bin/carddisp.pl?gene=TLR2
RUNX2	RUNX Family Transcription Factor 2	Protein Coding	49	GC06P088004	5.23204	https://www.genecards.org/cgi-bin/carddisp.pl?gene=RUNX2
MT-TV	Mitochondrially Encoded TRNA-Val (GUN)	RNA Gene	15	GCMTP001605	5.22894	https://www.genecards.org/cgi-bin/carddisp.pl?gene=MT-TV
IMPDH2	Inosine Monophosphate Dehydrogenase 2	Protein Coding	51	GC03M051373	5.22137	https://www.genecards.org/cgi-bin/carddisp.pl?gene=IMPDH2
IL6R	Interleukin 6 Receptor	Protein Coding	53	GC01P154405	5.20734	https://www.genecards.org/cgi-bin/carddisp.pl?gene=IL6R
DCK	Deoxycytidine Kinase	Protein Coding	46	GC04P070992	5.2057	https://www.genecards.org/cgi-bin/carddisp.pl?gene=DCK
ITIH4	Inter-Alpha-Trypsin Inhibitor Heavy Chain 4	Protein Coding	45	GC03M052812	5.20546	https://www.genecards.org/cgi-bin/carddisp.pl?gene=ITIH4
APPL1	Adaptor Protein, Phosphotyrosine Interacting With PH Domain And Leucine Zipper 1	Protein Coding	47	GC03P057227	5.20518	https://www.genecards.org/cgi-bin/carddisp.pl?gene=APPL1
CAVIN1	Caveolae Associated Protein 1	Protein Coding	43	GC17M049471	5.20418	https://www.genecards.org/cgi-bin/carddisp.pl?gene=CAVIN1
IDO1	Indoleamine 2,3-Dioxygenase 1	Protein Coding	47	GC08P039891	5.20132	https://www.genecards.org/cgi-bin/carddisp.pl?gene=IDO1
COLEC12	Collectin Subfamily Member 12	Protein Coding	43	GC18M000318	5.2009	https://www.genecards.org/cgi-bin/carddisp.pl?gene=COLEC12
B4GALT2	Beta-1,4-Galactosyltransferase 2	Protein Coding	43	GC01P043978	5.20066	https://www.genecards.org/cgi-bin/carddisp.pl?gene=B4GALT2
CREBBP	CREB Binding Protein	Protein Coding	55	GC16M007712	5.19891	https://www.genecards.org/cgi-bin/carddisp.pl?gene=CREBBP
RECK	Reversion Inducing Cysteine Rich Protein With Kazal Motifs	Protein Coding	43	GC09P036036	5.19526	https://www.genecards.org/cgi-bin/carddisp.pl?gene=RECK
ATP8B1	ATPase Phospholipid Transporting 8B1	Protein Coding	43	GC18M057646	5.19413	https://www.genecards.org/cgi-bin/carddisp.pl?gene=ATP8B1
SIGLEC1	Sialic Acid Binding Ig Like Lectin 1	Protein Coding	43	GC20M003686	5.18915	https://www.genecards.org/cgi-bin/carddisp.pl?gene=SIGLEC1
PHKG1	Phosphorylase Kinase Catalytic Subunit Gamma 1	Protein Coding	47	GC07M056080	5.18864	https://www.genecards.org/cgi-bin/carddisp.pl?gene=PHKG1
XYLT2	Xylosyltransferase 2	Protein Coding	48	GC17P059023	5.18571	https://www.genecards.org/cgi-bin/carddisp.pl?gene=XYLT2
PLIN2	Perilipin 2	Protein Coding	44	GC09M019173	5.18556	https://www.genecards.org/cgi-bin/carddisp.pl?gene=PLIN2
SPTLC1	Serine Palmitoyltransferase Long Chain Base Subunit 1	Protein Coding	48	GC09M095298	5.17828	https://www.genecards.org/cgi-bin/carddisp.pl?gene=SPTLC1
GSTM3	Glutathione S-Transferase Mu 3	Protein Coding	49	GC01M109733	5.17801	https://www.genecards.org/cgi-bin/carddisp.pl?gene=GSTM3
STAT1	Signal Transducer And Activator Of Transcription 1	Protein Coding	55	GC02M190908	5.17271	https://www.genecards.org/cgi-bin/carddisp.pl?gene=STAT1
C4A	Complement C4A (Rodgers Blood Group)	Protein Coding	46	GC06P087763	5.1718	https://www.genecards.org/cgi-bin/carddisp.pl?gene=C4A
ADH5	Alcohol Dehydrogenase 5 (Class III), Chi Polypeptide	Protein Coding	50	GC04M099070	5.17169	https://www.genecards.org/cgi-bin/carddisp.pl?gene=ADH5
IGFBP4	Insulin Like Growth Factor Binding Protein 4	Protein Coding	47	GC17P040443	5.16755	https://www.genecards.org/cgi-bin/carddisp.pl?gene=IGFBP4
NDUFAF2	NADH:Ubiquinone Oxidoreductase Complex Assembly Factor 2	Protein Coding	43	GC05P060945	5.16687	https://www.genecards.org/cgi-bin/carddisp.pl?gene=NDUFAF2
FABP3	Fatty Acid Binding Protein 3	Protein Coding	46	GC01M031365	5.16679	https://www.genecards.org/cgi-bin/carddisp.pl?gene=FABP3
FNDC5	Fibronectin Type III Domain Containing 5	Protein Coding	40	GC01M033216	5.14575	https://www.genecards.org/cgi-bin/carddisp.pl?gene=FNDC5
FUT9	Fucosyltransferase 9	Protein Coding	43	GC06P096015	5.14573	https://www.genecards.org/cgi-bin/carddisp.pl?gene=FUT9
B4GALNT1	Beta-1,4-N-Acetyl-Galactosaminyltransferase 1	Protein Coding	48	GC12M057623	5.14368	https://www.genecards.org/cgi-bin/carddisp.pl?gene=B4GALNT1
DLST	Dihydrolipoamide S-Succinyltransferase	Protein Coding	48	GC14P074881	5.14252	https://www.genecards.org/cgi-bin/carddisp.pl?gene=DLST
NFKB1	Nuclear Factor Kappa B Subunit 1	Protein Coding	55	GC04P102501	5.14212	https://www.genecards.org/cgi-bin/carddisp.pl?gene=NFKB1
FASLG	Fas Ligand	Protein Coding	50	GC01P172628	5.14136	https://www.genecards.org/cgi-bin/carddisp.pl?gene=FASLG
B3GALT1	Beta-1,3-Galactosyltransferase 1	Protein Coding	40	GC02P167216	5.13785	https://www.genecards.org/cgi-bin/carddisp.pl?gene=B3GALT1
SLC3A2	Solute Carrier Family 3 Member 2	Protein Coding	45	GC11P062856	5.13657	https://www.genecards.org/cgi-bin/carddisp.pl?gene=SLC3A2
CD40	CD40 Molecule	Protein Coding	52	GC20P046118	5.13584	https://www.genecards.org/cgi-bin/carddisp.pl?gene=CD40
TERT	Telomerase Reverse Transcriptase	Protein Coding	53	GC05M001253	5.12488	https://www.genecards.org/cgi-bin/carddisp.pl?gene=TERT
GAST	Gastrin	Protein Coding	41	GC17P041712	5.12407	https://www.genecards.org/cgi-bin/carddisp.pl?gene=GAST
MT-TS1	Mitochondrially Encoded TRNA-Ser (UCN) 1	RNA Gene	16	GCMTM007447	5.12051	https://www.genecards.org/cgi-bin/carddisp.pl?gene=MT-TS1
PAPSS2	3'-Phosphoadenosine 5'-Phosphosulfate Synthase 2	Protein Coding	47	GC10P087659	5.11739	https://www.genecards.org/cgi-bin/carddisp.pl?gene=PAPSS2
TIMP1	TIMP Metallopeptidase Inhibitor 1	Protein Coding	47	GC0XP047647	5.11547	https://www.genecards.org/cgi-bin/carddisp.pl?gene=TIMP1
HLA-A	Major Histocompatibility Complex, Class I, A	Protein Coding	48	GC06P087685	5.10847	https://www.genecards.org/cgi-bin/carddisp.pl?gene=HLA-A
GATA6	GATA Binding Protein 6	Protein Coding	50	GC18P022169	5.10454	https://www.genecards.org/cgi-bin/carddisp.pl?gene=GATA6
PLA2G1B	Phospholipase A2 Group IB	Protein Coding	47	GC12M120322	5.09668	https://www.genecards.org/cgi-bin/carddisp.pl?gene=PLA2G1B
DAO	D-Amino Acid Oxidase	Protein Coding	47	GC12P108859	5.09644	https://www.genecards.org/cgi-bin/carddisp.pl?gene=DAO
MIR203A	MicroRNA 203a	RNA Gene	23	GC14P110181	5.09632	https://www.genecards.org/cgi-bin/carddisp.pl?gene=MIR203A
PCBD1	Pterin-4 Alpha-Carbinolamine Dehydratase 1	Protein Coding	47	GC10M070882	5.09421	https://www.genecards.org/cgi-bin/carddisp.pl?gene=PCBD1
MIR195	MicroRNA 195	RNA Gene	23	GC17M007018	5.09342	https://www.genecards.org/cgi-bin/carddisp.pl?gene=MIR195
ITPR3	Inositol 1,4,5-Trisphosphate Receptor Type 3	Protein Coding	48	GC06P033620	5.08319	https://www.genecards.org/cgi-bin/carddisp.pl?gene=ITPR3
HYOU1	Hypoxia Up-Regulated 1	Protein Coding	48	GC11M119242	5.07989	https://www.genecards.org/cgi-bin/carddisp.pl?gene=HYOU1
SLC26A4	Solute Carrier Family 26 Member 4	Protein Coding	45	GC07P107660	5.07693	https://www.genecards.org/cgi-bin/carddisp.pl?gene=SLC26A4
FCN2	Ficolin 2	Protein Coding	45	GC09P134864	5.07684	https://www.genecards.org/cgi-bin/carddisp.pl?gene=FCN2
HMGA1	High Mobility Group AT-Hook 1	Protein Coding	48	GC06P087865	5.07668	https://www.genecards.org/cgi-bin/carddisp.pl?gene=HMGA1
MYD88	MYD88 Innate Immune Signal Transduction Adaptor	Protein Coding	51	GC03P038144	5.07568	https://www.genecards.org/cgi-bin/carddisp.pl?gene=MYD88
PEX19	Peroxisomal Biogenesis Factor 19	Protein Coding	45	GC01M160276	5.07533	https://www.genecards.org/cgi-bin/carddisp.pl?gene=PEX19
STBD1	Starch Binding Domain 1	Protein Coding	37	GC04P076306	5.063	https://www.genecards.org/cgi-bin/carddisp.pl?gene=STBD1
CACNA1D	Calcium Voltage-Gated Channel Subunit Alpha1 D	Protein Coding	50	GC03P053328	5.05953	https://www.genecards.org/cgi-bin/carddisp.pl?gene=CACNA1D
MAP2K1	Mitogen-Activated Protein Kinase Kinase 1	Protein Coding	55	GC15P066386	5.05652	https://www.genecards.org/cgi-bin/carddisp.pl?gene=MAP2K1
ESR2	Estrogen Receptor 2	Protein Coding	51	GC14M064084	5.05412	https://www.genecards.org/cgi-bin/carddisp.pl?gene=ESR2
IL2RA	Interleukin 2 Receptor Subunit Alpha	Protein Coding	54	GC10M006010	5.05128	https://www.genecards.org/cgi-bin/carddisp.pl?gene=IL2RA
CHIA	Chitinase Acidic	Protein Coding	44	GC01P111291	5.0493	https://www.genecards.org/cgi-bin/carddisp.pl?gene=CHIA
FUT1	Fucosyltransferase 1 (H Blood Group)	Protein Coding	45	GC19M048748	5.04912	https://www.genecards.org/cgi-bin/carddisp.pl?gene=FUT1
ABCG1	ATP Binding Cassette Subfamily G Member 1	Protein Coding	46	GC21P042199	5.04654	https://www.genecards.org/cgi-bin/carddisp.pl?gene=ABCG1
CLPB	Caseinolytic Mitochondrial Matrix Peptidase Chaperone Subunit B	Protein Coding	47	GC11M097332	5.04507	https://www.genecards.org/cgi-bin/carddisp.pl?gene=CLPB
SLC25A11	Solute Carrier Family 25 Member 11	Protein Coding	46	GC17M004937	5.03989	https://www.genecards.org/cgi-bin/carddisp.pl?gene=SLC25A11
CEP290	Centrosomal Protein 290	Protein Coding	43	GC12M088049	5.03734	https://www.genecards.org/cgi-bin/carddisp.pl?gene=CEP290
FN1	Fibronectin 1	Protein Coding	52	GC02M215360	5.03347	https://www.genecards.org/cgi-bin/carddisp.pl?gene=FN1
DMP1	Dentin Matrix Acidic Phosphoprotein 1	Protein Coding	47	GC04P087650	5.02877	https://www.genecards.org/cgi-bin/carddisp.pl?gene=DMP1
PTPRC	Protein Tyrosine Phosphatase Receptor Type C	Protein Coding	54	GC01P198607	5.02304	https://www.genecards.org/cgi-bin/carddisp.pl?gene=PTPRC
NT5E	5'-Nucleotidase Ecto	Protein Coding	55	GC06P085449	5.01922	https://www.genecards.org/cgi-bin/carddisp.pl?gene=NT5E
SOCS3	Suppressor Of Cytokine Signaling 3	Protein Coding	45	GC17M078356	5.01658	https://www.genecards.org/cgi-bin/carddisp.pl?gene=SOCS3
SLC35A3	Solute Carrier Family 35 Member A3	Protein Coding	43	GC01P099991	5.01635	https://www.genecards.org/cgi-bin/carddisp.pl?gene=SLC35A3
CRY2	Cryptochrome Circadian Regulator 2	Protein Coding	43	GC11P046550	5.01525	https://www.genecards.org/cgi-bin/carddisp.pl?gene=CRY2
IKBKG	Inhibitor Of Nuclear Factor Kappa B Kinase Regulatory Subunit Gamma	Protein Coding	51	GC0XP154541	5.01397	https://www.genecards.org/cgi-bin/carddisp.pl?gene=IKBKG
GPX4	Glutathione Peroxidase 4	Protein Coding	48	GC19P001103	5.01392	https://www.genecards.org/cgi-bin/carddisp.pl?gene=GPX4
POMK	Protein O-Mannose Kinase	Protein Coding	40	GC08P043093	5.01285	https://www.genecards.org/cgi-bin/carddisp.pl?gene=POMK
NDUFV2	NADH:Ubiquinone Oxidoreductase Core Subunit V2	Protein Coding	45	GC18P009092	5.01054	https://www.genecards.org/cgi-bin/carddisp.pl?gene=NDUFV2
DNM1L	Dynamin 1 Like	Protein Coding	50	GC12P032679	5.00894	https://www.genecards.org/cgi-bin/carddisp.pl?gene=DNM1L
APOC4	Apolipoprotein C4	Protein Coding	38	GC19P069970	5.00455	https://www.genecards.org/cgi-bin/carddisp.pl?gene=APOC4
ADPRH	ADP-Ribosylarginine Hydrolase	Protein Coding	38	GC03P119579	4.99207	https://www.genecards.org/cgi-bin/carddisp.pl?gene=ADPRH
ASAH2	N-Acylsphingosine Amidohydrolase 2	Protein Coding	44	GC10M050182	4.99196	https://www.genecards.org/cgi-bin/carddisp.pl?gene=ASAH2
DSE	Dermatan Sulfate Epimerase	Protein Coding	43	GC06P116255	4.98727	https://www.genecards.org/cgi-bin/carddisp.pl?gene=DSE
PPP1CC	Protein Phosphatase 1 Catalytic Subunit Gamma	Protein Coding	47	GC12M110709	4.97734	https://www.genecards.org/cgi-bin/carddisp.pl?gene=PPP1CC
FUT8	Fucosyltransferase 8	Protein Coding	47	GC14P065411	4.97359	https://www.genecards.org/cgi-bin/carddisp.pl?gene=FUT8
CSGALNACT1	Chondroitin Sulfate N-Acetylgalactosaminyltransferase 1	Protein Coding	44	GC08M019404	4.973	https://www.genecards.org/cgi-bin/carddisp.pl?gene=CSGALNACT1
MRPL44	Mitochondrial Ribosomal Protein L44	Protein Coding	43	GC02P223957	4.96949	https://www.genecards.org/cgi-bin/carddisp.pl?gene=MRPL44
PSEN1	Presenilin 1	Protein Coding	55	GC14P073136	4.96426	https://www.genecards.org/cgi-bin/carddisp.pl?gene=PSEN1
TBC1D4	TBC1 Domain Family Member 4	Protein Coding	46	GC13M075284	4.96372	https://www.genecards.org/cgi-bin/carddisp.pl?gene=TBC1D4
MC3R	Melanocortin 3 Receptor	Protein Coding	47	GC20P056248	4.96357	https://www.genecards.org/cgi-bin/carddisp.pl?gene=MC3R
CD46	CD46 Molecule	Protein Coding	50	GC01P207752	4.95654	https://www.genecards.org/cgi-bin/carddisp.pl?gene=CD46
TECR	Trans-2,3-Enoyl-CoA Reductase	Protein Coding	47	GC19P014517	4.95331	https://www.genecards.org/cgi-bin/carddisp.pl?gene=TECR
ANXA5	Annexin A5	Protein Coding	48	GC04M121667	4.95158	https://www.genecards.org/cgi-bin/carddisp.pl?gene=ANXA5
LOX	Lysyl Oxidase	Protein Coding	50	GC05M122063	4.95149	https://www.genecards.org/cgi-bin/carddisp.pl?gene=LOX
SERPINA12	Serpin Family A Member 12	Protein Coding	42	GC14M094487	4.94838	https://www.genecards.org/cgi-bin/carddisp.pl?gene=SERPINA12
HSPD1	Heat Shock Protein Family D (Hsp60) Member 1	Protein Coding	51	GC02M197486	4.94775	https://www.genecards.org/cgi-bin/carddisp.pl?gene=HSPD1
TNFRSF1A	TNF Receptor Superfamily Member 1A	Protein Coding	52	GC12M006328	4.9428	https://www.genecards.org/cgi-bin/carddisp.pl?gene=TNFRSF1A
CEBPA	CCAAT Enhancer Binding Protein Alpha	Protein Coding	49	GC19M033299	4.93641	https://www.genecards.org/cgi-bin/carddisp.pl?gene=CEBPA
GNPDA2	Glucosamine-6-Phosphate Deaminase 2	Protein Coding	40	GC04M044684	4.93605	https://www.genecards.org/cgi-bin/carddisp.pl?gene=GNPDA2
TIMMDC1	Translocase Of Inner Mitochondrial Membrane Domain Containing 1	Protein Coding	40	GC03P119498	4.93485	https://www.genecards.org/cgi-bin/carddisp.pl?gene=TIMMDC1
SLC35D1	Solute Carrier Family 35 Member D1	Protein Coding	42	GC01M066999	4.93137	https://www.genecards.org/cgi-bin/carddisp.pl?gene=SLC35D1
SDC3	Syndecan 3	Protein Coding	45	GC01M030869	4.92214	https://www.genecards.org/cgi-bin/carddisp.pl?gene=SDC3
TTN	Titin	Protein Coding	50	GC02M178525	4.91908	https://www.genecards.org/cgi-bin/carddisp.pl?gene=TTN
PTH1R	Parathyroid Hormone 1 Receptor	Protein Coding	52	GC03P046877	4.91231	https://www.genecards.org/cgi-bin/carddisp.pl?gene=PTH1R
SELPLG	Selectin P Ligand	Protein Coding	47	GC12M108621	4.90712	https://www.genecards.org/cgi-bin/carddisp.pl?gene=SELPLG
MT-TL2	Mitochondrially Encoded TRNA-Leu (CUN) 2	RNA Gene	14	GCMTP012268	4.90188	https://www.genecards.org/cgi-bin/carddisp.pl?gene=MT-TL2
B3GNT2	UDP-GlcNAc:BetaGal Beta-1,3-N-Acetylglucosaminyltransferase 2	Protein Coding	43	GC02P062196	4.90084	https://www.genecards.org/cgi-bin/carddisp.pl?gene=B3GNT2
ACTA1	Actin Alpha 1, Skeletal Muscle	Protein Coding	51	GC01M229584	4.89793	https://www.genecards.org/cgi-bin/carddisp.pl?gene=ACTA1
CD207	CD207 Molecule	Protein Coding	42	GC02M070830	4.8968	https://www.genecards.org/cgi-bin/carddisp.pl?gene=CD207
COG6	Component Of Oligomeric Golgi Complex 6	Protein Coding	40	GC13P039655	4.89409	https://www.genecards.org/cgi-bin/carddisp.pl?gene=COG6
PEX3	Peroxisomal Biogenesis Factor 3	Protein Coding	44	GC06P143450	4.88797	https://www.genecards.org/cgi-bin/carddisp.pl?gene=PEX3
CD69	CD69 Molecule	Protein Coding	44	GC12M021836	4.88203	https://www.genecards.org/cgi-bin/carddisp.pl?gene=CD69
INSIG2	Insulin Induced Gene 2	Protein Coding	41	GC02P118088	4.88173	https://www.genecards.org/cgi-bin/carddisp.pl?gene=INSIG2
UROS	Uroporphyrinogen III Synthase	Protein Coding	44	GC10M125784	4.88107	https://www.genecards.org/cgi-bin/carddisp.pl?gene=UROS
TBXAS1	Thromboxane A Synthase 1	Protein Coding	52	GC07P139777	4.87629	https://www.genecards.org/cgi-bin/carddisp.pl?gene=TBXAS1
SULT2B1	Sulfotransferase Family 2B Member 1	Protein Coding	48	GC19P048552	4.87324	https://www.genecards.org/cgi-bin/carddisp.pl?gene=SULT2B1
MYBPC3	Myosin Binding Protein C3	Protein Coding	50	GC11M096709	4.8619	https://www.genecards.org/cgi-bin/carddisp.pl?gene=MYBPC3
SCN5A	Sodium Voltage-Gated Channel Alpha Subunit 5	Protein Coding	53	GC03M038549	4.85832	https://www.genecards.org/cgi-bin/carddisp.pl?gene=SCN5A
PEX11B	Peroxisomal Biogenesis Factor 11 Beta	Protein Coding	41	GC01M145911	4.85609	https://www.genecards.org/cgi-bin/carddisp.pl?gene=PEX11B
MT-TT	Mitochondrially Encoded TRNA-Thr (ACN)	RNA Gene	16	GCMTP015890	4.85345	https://www.genecards.org/cgi-bin/carddisp.pl?gene=MT-TT
SMCHD1	Structural Maintenance Of Chromosomes Flexible Hinge Domain Containing 1	Protein Coding	42	GC18P002649	4.85297	https://www.genecards.org/cgi-bin/carddisp.pl?gene=SMCHD1
FADS3	Fatty Acid Desaturase 3	Protein Coding	39	GC11M061873	4.85231	https://www.genecards.org/cgi-bin/carddisp.pl?gene=FADS3
SPTB	Spectrin Beta, Erythrocytic	Protein Coding	44	GC14M064746	4.8522	https://www.genecards.org/cgi-bin/carddisp.pl?gene=SPTB
IDE	Insulin Degrading Enzyme	Protein Coding	51	GC10M092451	4.84796	https://www.genecards.org/cgi-bin/carddisp.pl?gene=IDE
ITGAM	Integrin Subunit Alpha M	Protein Coding	50	GC16P041958	4.84471	https://www.genecards.org/cgi-bin/carddisp.pl?gene=ITGAM
ST3GAL6	ST3 Beta-Galactoside Alpha-2,3-Sialyltransferase 6	Protein Coding	44	GC03P098732	4.84338	https://www.genecards.org/cgi-bin/carddisp.pl?gene=ST3GAL6
C9orf72	C9orf72-SMCR8 Complex Subunit	Protein Coding	43	GC09M028435	4.84273	https://www.genecards.org/cgi-bin/carddisp.pl?gene=C9orf72
SAA1	Serum Amyloid A1	Protein Coding	42	GC11P018547	4.83328	https://www.genecards.org/cgi-bin/carddisp.pl?gene=SAA1
MRPS28	Mitochondrial Ribosomal Protein S28	Protein Coding	42	GC08M079945	4.83051	https://www.genecards.org/cgi-bin/carddisp.pl?gene=MRPS28
ADORA2A	Adenosine A2a Receptor	Protein Coding	51	GC22P024417	4.82904	https://www.genecards.org/cgi-bin/carddisp.pl?gene=ADORA2A
DGAT2	Diacylglycerol O-Acyltransferase 2	Protein Coding	45	GC11P075759	4.81604	https://www.genecards.org/cgi-bin/carddisp.pl?gene=DGAT2
RANBP2	RAN Binding Protein 2	Protein Coding	49	GC02P108719	4.8152	https://www.genecards.org/cgi-bin/carddisp.pl?gene=RANBP2
SLC6A4	Solute Carrier Family 6 Member 4	Protein Coding	51	GC17M030194	4.8129	https://www.genecards.org/cgi-bin/carddisp.pl?gene=SLC6A4
CLN3	CLN3 Lysosomal/Endosomal Transmembrane Protein, Battenin	Protein Coding	45	GC16M028466	4.80717	https://www.genecards.org/cgi-bin/carddisp.pl?gene=CLN3
TOP3A	DNA Topoisomerase III Alpha	Protein Coding	44	GC17M018271	4.80653	https://www.genecards.org/cgi-bin/carddisp.pl?gene=TOP3A
LTA	Lymphotoxin Alpha	Protein Coding	47	GC06P087729	4.80098	https://www.genecards.org/cgi-bin/carddisp.pl?gene=LTA
TNFRSF1B	TNF Receptor Superfamily Member 1B	Protein Coding	52	GC01P012272	4.79629	https://www.genecards.org/cgi-bin/carddisp.pl?gene=TNFRSF1B
IL15	Interleukin 15	Protein Coding	46	GC04P141636	4.79427	https://www.genecards.org/cgi-bin/carddisp.pl?gene=IL15
SFTPA2	Surfactant Protein A2	Protein Coding	41	GC10M082044	4.79226	https://www.genecards.org/cgi-bin/carddisp.pl?gene=SFTPA2
CGB5	Chorionic Gonadotropin Subunit Beta 5	Protein Coding	36	GC19P049043	4.78549	https://www.genecards.org/cgi-bin/carddisp.pl?gene=CGB5
XYLT1	Xylosyltransferase 1	Protein Coding	45	GC16M017101	4.78429	https://www.genecards.org/cgi-bin/carddisp.pl?gene=XYLT1
MT-TN	Mitochondrially Encoded TRNA-Asn (AAU/C)	RNA Gene	14	GCMTM005659	4.78076	https://www.genecards.org/cgi-bin/carddisp.pl?gene=MT-TN
GSK3A	Glycogen Synthase Kinase 3 Alpha	Protein Coding	52	GC19M067912	4.77915	https://www.genecards.org/cgi-bin/carddisp.pl?gene=GSK3A
FUT6	Fucosyltransferase 6	Protein Coding	44	GC19M005830	4.7725	https://www.genecards.org/cgi-bin/carddisp.pl?gene=FUT6
HNRNPK	Heterogeneous Nuclear Ribonucleoprotein K	Protein Coding	47	GC09M095069	4.76648	https://www.genecards.org/cgi-bin/carddisp.pl?gene=HNRNPK
REG3A	Regenerating Family Member 3 Alpha	Protein Coding	40	GC02M079157	4.76402	https://www.genecards.org/cgi-bin/carddisp.pl?gene=REG3A
ST8SIA1	ST8 Alpha-N-Acetyl-Neuraminide Alpha-2,8-Sialyltransferase 1	Protein Coding	43	GC12M022063	4.76263	https://www.genecards.org/cgi-bin/carddisp.pl?gene=ST8SIA1
PMM1	Phosphomannomutase 1	Protein Coding	41	GC22M041576	4.76133	https://www.genecards.org/cgi-bin/carddisp.pl?gene=PMM1
RET	Ret Proto-Oncogene	Protein Coding	57	GC10P043208	4.76082	https://www.genecards.org/cgi-bin/carddisp.pl?gene=RET
FUCA2	Alpha-L-Fucosidase 2	Protein Coding	44	GC06M143494	4.76038	https://www.genecards.org/cgi-bin/carddisp.pl?gene=FUCA2
TIGAR	TP53 Induced Glycolysis Regulatory Phosphatase	Protein Coding	41	GC12P022313	4.75634	https://www.genecards.org/cgi-bin/carddisp.pl?gene=TIGAR
PFKFB1	6-Phosphofructo-2-Kinase/Fructose-2,6-Biphosphatase 1	Protein Coding	45	GC0XM054932	4.75331	https://www.genecards.org/cgi-bin/carddisp.pl?gene=PFKFB1
IL1R1	Interleukin 1 Receptor Type 1	Protein Coding	48	GC02P102136	4.7489	https://www.genecards.org/cgi-bin/carddisp.pl?gene=IL1R1
GYG2	Glycogenin 2	Protein Coding	41	GC0XP002828	4.74057	https://www.genecards.org/cgi-bin/carddisp.pl?gene=GYG2
ACE2	Angiotensin Converting Enzyme 2	Protein Coding	51	GC0XM015494	4.73833	https://www.genecards.org/cgi-bin/carddisp.pl?gene=ACE2
CFI	Complement Factor I	Protein Coding	50	GC04M109732	4.73536	https://www.genecards.org/cgi-bin/carddisp.pl?gene=CFI
KCNJ8	Potassium Inwardly Rectifying Channel Subfamily J Member 8	Protein Coding	48	GC12M021764	4.73212	https://www.genecards.org/cgi-bin/carddisp.pl?gene=KCNJ8
PDHA2	Pyruvate Dehydrogenase E1 Subunit Alpha 2	Protein Coding	45	GC04P095840	4.72538	https://www.genecards.org/cgi-bin/carddisp.pl?gene=PDHA2
AP4E1	Adaptor Related Protein Complex 4 Subunit Epsilon 1	Protein Coding	39	GC15P050908	4.72102	https://www.genecards.org/cgi-bin/carddisp.pl?gene=AP4E1
DUOX2	Dual Oxidase 2	Protein Coding	47	GC15M045092	4.71708	https://www.genecards.org/cgi-bin/carddisp.pl?gene=DUOX2
GAD1	Glutamate Decarboxylase 1	Protein Coding	52	GC02P170813	4.71528	https://www.genecards.org/cgi-bin/carddisp.pl?gene=GAD1
SLC7A5	Solute Carrier Family 7 Member 5	Protein Coding	47	GC16M087830	4.71448	https://www.genecards.org/cgi-bin/carddisp.pl?gene=SLC7A5
GCGR	Glucagon Receptor	Protein Coding	50	GC17P081804	4.71327	https://www.genecards.org/cgi-bin/carddisp.pl?gene=GCGR
NUP107	Nucleoporin 107	Protein Coding	46	GC12P068686	4.70679	https://www.genecards.org/cgi-bin/carddisp.pl?gene=NUP107
TFAP2B	Transcription Factor AP-2 Beta	Protein Coding	47	GC06P088068	4.70654	https://www.genecards.org/cgi-bin/carddisp.pl?gene=TFAP2B
MTHFD2	Methylenetetrahydrofolate Dehydrogenase (NADP+ Dependent) 2, Methenyltetrahydrofolate Cyclohydrolase	Protein Coding	44	GC02P074186	4.70607	https://www.genecards.org/cgi-bin/carddisp.pl?gene=MTHFD2
TP63	Tumor Protein P63	Protein Coding	50	GC03P189598	4.7053	https://www.genecards.org/cgi-bin/carddisp.pl?gene=TP63
LGALS7B	Galectin 7B	Protein Coding	33	GC19P069705	4.70413	https://www.genecards.org/cgi-bin/carddisp.pl?gene=LGALS7B
CDK1	Cyclin Dependent Kinase 1	Protein Coding	50	GC10P060772	4.70182	https://www.genecards.org/cgi-bin/carddisp.pl?gene=CDK1
SELENBP1	Selenium Binding Protein 1	Protein Coding	46	GC01M151364	4.69841	https://www.genecards.org/cgi-bin/carddisp.pl?gene=SELENBP1
MT-TW	Mitochondrially Encoded TRNA-Trp (UGA/G)	RNA Gene	14	GCMTP005514	4.69763	https://www.genecards.org/cgi-bin/carddisp.pl?gene=MT-TW
GPT2	Glutamic--Pyruvic Transaminase 2	Protein Coding	48	GC16P046885	4.6971	https://www.genecards.org/cgi-bin/carddisp.pl?gene=GPT2
TSFM	Ts Translation Elongation Factor, Mitochondrial	Protein Coding	45	GC12P057778	4.69622	https://www.genecards.org/cgi-bin/carddisp.pl?gene=TSFM
MIR33B	MicroRNA 33b	RNA Gene	21	GC17M017813	4.69348	https://www.genecards.org/cgi-bin/carddisp.pl?gene=MIR33B
PLA2G10	Phospholipase A2 Group X	Protein Coding	45	GC16M014672	4.69318	https://www.genecards.org/cgi-bin/carddisp.pl?gene=PLA2G10
FOXP3	Forkhead Box P3	Protein Coding	49	GC0XM049250	4.69177	https://www.genecards.org/cgi-bin/carddisp.pl?gene=FOXP3
FUOM	Fucose Mutarotase	Protein Coding	36	GC10M133410	4.6916	https://www.genecards.org/cgi-bin/carddisp.pl?gene=FUOM
PEX16	Peroxisomal Biogenesis Factor 16	Protein Coding	41	GC11M096687	4.68788	https://www.genecards.org/cgi-bin/carddisp.pl?gene=PEX16
KLRB1	Killer Cell Lectin Like Receptor B1	Protein Coding	43	GC12M021835	4.67958	https://www.genecards.org/cgi-bin/carddisp.pl?gene=KLRB1
MT-TH	Mitochondrially Encoded TRNA-His (CAU/C)	RNA Gene	15	GCMTP012140	4.67813	https://www.genecards.org/cgi-bin/carddisp.pl?gene=MT-TH
TARDBP	TAR DNA Binding Protein	Protein Coding	49	GC01P011013	4.67806	https://www.genecards.org/cgi-bin/carddisp.pl?gene=TARDBP
ST6GALNAC6	ST6 N-Acetylgalactosaminide Alpha-2,6-Sialyltransferase 6	Protein Coding	40	GC09M127891	4.67455	https://www.genecards.org/cgi-bin/carddisp.pl?gene=ST6GALNAC6
ANXA4	Annexin A4	Protein Coding	44	GC02P069644	4.67155	https://www.genecards.org/cgi-bin/carddisp.pl?gene=ANXA4
B4GALT6	Beta-1,4-Galactosyltransferase 6	Protein Coding	43	GC18M031622	4.66959	https://www.genecards.org/cgi-bin/carddisp.pl?gene=B4GALT6
ASGR1	Asialoglycoprotein Receptor 1	Protein Coding	44	GC17M007173	4.66897	https://www.genecards.org/cgi-bin/carddisp.pl?gene=ASGR1
ACTB	Actin Beta	Protein Coding	52	GC07M005527	4.66074	https://www.genecards.org/cgi-bin/carddisp.pl?gene=ACTB
FGF19	Fibroblast Growth Factor 19	Protein Coding	45	GC11M097243	4.65889	https://www.genecards.org/cgi-bin/carddisp.pl?gene=FGF19
PFKFB2	6-Phosphofructo-2-Kinase/Fructose-2,6-Biphosphatase 2	Protein Coding	44	GC01P207034	4.65826	https://www.genecards.org/cgi-bin/carddisp.pl?gene=PFKFB2
GAPDHS	Glyceraldehyde-3-Phosphate Dehydrogenase, Spermatogenic	Protein Coding	44	GC19P069627	4.65622	https://www.genecards.org/cgi-bin/carddisp.pl?gene=GAPDHS
REG3G	Regenerating Family Member 3 Gamma	Protein Coding	37	GC02P078988	4.65541	https://www.genecards.org/cgi-bin/carddisp.pl?gene=REG3G
CXCR4	C-X-C Motif Chemokine Receptor 4	Protein Coding	55	GC02M136114	4.65464	https://www.genecards.org/cgi-bin/carddisp.pl?gene=CXCR4
COA8	Cytochrome C Oxidase Assembly Factor 8	Protein Coding	35	GC14P110227	4.65041	https://www.genecards.org/cgi-bin/carddisp.pl?gene=COA8
PRKCB	Protein Kinase C Beta	Protein Coding	50	GC16P024412	4.64903	https://www.genecards.org/cgi-bin/carddisp.pl?gene=PRKCB
MUC2	Mucin 2, Oligomeric Mucus/Gel-Forming	Protein Coding	41	GC11P001074	4.64801	https://www.genecards.org/cgi-bin/carddisp.pl?gene=MUC2
SIK1	Salt Inducible Kinase 1	Protein Coding	48	GC21M043414	4.64748	https://www.genecards.org/cgi-bin/carddisp.pl?gene=SIK1
ERCC5	ERCC Excision Repair 5, Endonuclease	Protein Coding	47	GC13P102845	4.64627	https://www.genecards.org/cgi-bin/carddisp.pl?gene=ERCC5
MARS1	Methionyl-TRNA Synthetase 1	Protein Coding	47	GC12P057476	4.6433	https://www.genecards.org/cgi-bin/carddisp.pl?gene=MARS1
CLEC6A	C-Type Lectin Domain Containing 6A	Protein Coding	41	GC12P008455	4.63899	https://www.genecards.org/cgi-bin/carddisp.pl?gene=CLEC6A
AIRE	Autoimmune Regulator	Protein Coding	45	GC21P044285	4.63784	https://www.genecards.org/cgi-bin/carddisp.pl?gene=AIRE
NDUFS6	NADH:Ubiquinone Oxidoreductase Subunit S6	Protein Coding	45	GC05P001801	4.63537	https://www.genecards.org/cgi-bin/carddisp.pl?gene=NDUFS6
KRT8	Keratin 8	Protein Coding	50	GC12M052897	4.63379	https://www.genecards.org/cgi-bin/carddisp.pl?gene=KRT8
CALM2	Calmodulin 2	Protein Coding	47	GC02M047124	4.63116	https://www.genecards.org/cgi-bin/carddisp.pl?gene=CALM2
PRG2	Proteoglycan 2, Pro Eosinophil Major Basic Protein	Protein Coding	43	GC11M057386	4.6308	https://www.genecards.org/cgi-bin/carddisp.pl?gene=PRG2
PRKCA	Protein Kinase C Alpha	Protein Coding	53	GC17P066302	4.62606	https://www.genecards.org/cgi-bin/carddisp.pl?gene=PRKCA
SMARCA4	SWI/SNF Related, Matrix Associated, Actin Dependent Regulator Of Chromatin, Subfamily A, Member 4	Protein Coding	53	GC19P010932	4.62603	https://www.genecards.org/cgi-bin/carddisp.pl?gene=SMARCA4
APOD	Apolipoprotein D	Protein Coding	45	GC03M195568	4.62467	https://www.genecards.org/cgi-bin/carddisp.pl?gene=APOD
MAPT	Microtubule Associated Protein Tau	Protein Coding	53	GC17P045894	4.62349	https://www.genecards.org/cgi-bin/carddisp.pl?gene=MAPT
IL5	Interleukin 5	Protein Coding	48	GC05M132541	4.62289	https://www.genecards.org/cgi-bin/carddisp.pl?gene=IL5
RARS1	Arginyl-TRNA Synthetase 1	Protein Coding	47	GC05P168487	4.62231	https://www.genecards.org/cgi-bin/carddisp.pl?gene=RARS1
UGT2B10	UDP Glucuronosyltransferase Family 2 Member B10	Protein Coding	43	GC04P068816	4.6179	https://www.genecards.org/cgi-bin/carddisp.pl?gene=UGT2B10
NEUROD1	Neuronal Differentiation 1	Protein Coding	48	GC02M181673	4.61615	https://www.genecards.org/cgi-bin/carddisp.pl?gene=NEUROD1
AMY1A	Amylase Alpha 1A	Protein Coding	34	GC01P103651	4.61591	https://www.genecards.org/cgi-bin/carddisp.pl?gene=AMY1A
FLNA	Filamin A	Protein Coding	51	GC0XM154348	4.61277	https://www.genecards.org/cgi-bin/carddisp.pl?gene=FLNA
LACTB	Lactamase Beta	Protein Coding	38	GC15P121579	4.61062	https://www.genecards.org/cgi-bin/carddisp.pl?gene=LACTB
AXIN1	Axin 1	Protein Coding	48	GC16M000287	4.60946	https://www.genecards.org/cgi-bin/carddisp.pl?gene=AXIN1
IL4	Interleukin 4	Protein Coding	49	GC05P132673	4.60764	https://www.genecards.org/cgi-bin/carddisp.pl?gene=IL4
COX6A2	Cytochrome C Oxidase Subunit 6A2	Protein Coding	40	GC16M037895	4.6054	https://www.genecards.org/cgi-bin/carddisp.pl?gene=COX6A2
UBC	Ubiquitin C	Protein Coding	45	GC12M124911	4.59893	https://www.genecards.org/cgi-bin/carddisp.pl?gene=UBC
BCAN	Brevican	Protein Coding	44	GC01P156641	4.59098	https://www.genecards.org/cgi-bin/carddisp.pl?gene=BCAN
PSTPIP1	Proline-Serine-Threonine Phosphatase Interacting Protein 1	Protein Coding	46	GC15P076993	4.58909	https://www.genecards.org/cgi-bin/carddisp.pl?gene=PSTPIP1
DNMT3B	DNA Methyltransferase 3 Beta	Protein Coding	53	GC20P032762	4.58571	https://www.genecards.org/cgi-bin/carddisp.pl?gene=DNMT3B
HLA-DQB1	Major Histocompatibility Complex, Class II, DQ Beta 1	Protein Coding	45	GC06M069264	4.58556	https://www.genecards.org/cgi-bin/carddisp.pl?gene=HLA-DQB1
PGM2	Phosphoglucomutase 2	Protein Coding	43	GC04P038099	4.58553	https://www.genecards.org/cgi-bin/carddisp.pl?gene=PGM2
ERCC1	ERCC Excision Repair 1, Endonuclease Non-Catalytic Subunit	Protein Coding	48	GC19M068005	4.58463	https://www.genecards.org/cgi-bin/carddisp.pl?gene=ERCC1
NUBPL	NUBP Iron-Sulfur Cluster Assembly Factor, Mitochondrial	Protein Coding	43	GC14P031489	4.58261	https://www.genecards.org/cgi-bin/carddisp.pl?gene=NUBPL
GK3P	Glycerol Kinase 3 Pseudogene	Protein Coding	27	GC04M165277	4.58022	https://www.genecards.org/cgi-bin/carddisp.pl?gene=GK3P
MIR23B	MicroRNA 23b	RNA Gene	22	GC09P095085	4.57969	https://www.genecards.org/cgi-bin/carddisp.pl?gene=MIR23B
PPP1CB	Protein Phosphatase 1 Catalytic Subunit Beta	Protein Coding	48	GC02P028752	4.57894	https://www.genecards.org/cgi-bin/carddisp.pl?gene=PPP1CB
CSNK2B	Casein Kinase 2 Beta	Protein Coding	50	GC06P087734	4.5782	https://www.genecards.org/cgi-bin/carddisp.pl?gene=CSNK2B
HEPH	Hephaestin	Protein Coding	41	GC0XP066162	4.57819	https://www.genecards.org/cgi-bin/carddisp.pl?gene=HEPH
CDKAL1	CDK5 Regulatory Subunit Associated Protein 1 Like 1	Protein Coding	42	GC06P020534	4.57702	https://www.genecards.org/cgi-bin/carddisp.pl?gene=CDKAL1
DNAH8	Dynein Axonemal Heavy Chain 8	Protein Coding	40	GC06P087939	4.56924	https://www.genecards.org/cgi-bin/carddisp.pl?gene=DNAH8
PEX26	Peroxisomal Biogenesis Factor 26	Protein Coding	42	GC22P039676	4.56297	https://www.genecards.org/cgi-bin/carddisp.pl?gene=PEX26
GCLM	Glutamate-Cysteine Ligase Modifier Subunit	Protein Coding	44	GC01M093885	4.56156	https://www.genecards.org/cgi-bin/carddisp.pl?gene=GCLM
HGF	Hepatocyte Growth Factor	Protein Coding	54	GC07M081699	4.55018	https://www.genecards.org/cgi-bin/carddisp.pl?gene=HGF
POLD1	DNA Polymerase Delta 1, Catalytic Subunit	Protein Coding	48	GC19P070251	4.5457	https://www.genecards.org/cgi-bin/carddisp.pl?gene=POLD1
GNPAT	Glyceronephosphate O-Acyltransferase	Protein Coding	47	GC01P231241	4.5386	https://www.genecards.org/cgi-bin/carddisp.pl?gene=GNPAT
B3GLCT	Beta 3-Glucosyltransferase	Protein Coding	41	GC13P031200	4.53676	https://www.genecards.org/cgi-bin/carddisp.pl?gene=B3GLCT
PKD2	Polycystin 2, Transient Receptor Potential Cation Channel	Protein Coding	50	GC04P088007	4.53619	https://www.genecards.org/cgi-bin/carddisp.pl?gene=PKD2
B4GALT3	Beta-1,4-Galactosyltransferase 3	Protein Coding	44	GC01M161171	4.53613	https://www.genecards.org/cgi-bin/carddisp.pl?gene=B4GALT3
CLCN7	Chloride Voltage-Gated Channel 7	Protein Coding	48	GC16M001444	4.53591	https://www.genecards.org/cgi-bin/carddisp.pl?gene=CLCN7
B3GALT4	Beta-1,3-Galactosyltransferase 4	Protein Coding	43	GC06P033277	4.53579	https://www.genecards.org/cgi-bin/carddisp.pl?gene=B3GALT4
NPAS2	Neuronal PAS Domain Protein 2	Protein Coding	43	GC02P100820	4.53386	https://www.genecards.org/cgi-bin/carddisp.pl?gene=NPAS2
CFHR4	Complement Factor H Related 4	Protein Coding	38	GC01P196888	4.53032	https://www.genecards.org/cgi-bin/carddisp.pl?gene=CFHR4
SDHC	Succinate Dehydrogenase Complex Subunit C	Protein Coding	46	GC01P161314	4.53002	https://www.genecards.org/cgi-bin/carddisp.pl?gene=SDHC
IL7	Interleukin 7	Protein Coding	47	GC08M078689	4.52734	https://www.genecards.org/cgi-bin/carddisp.pl?gene=IL7
F8	Coagulation Factor VIII	Protein Coding	49	GC0XM154835	4.52488	https://www.genecards.org/cgi-bin/carddisp.pl?gene=F8
SP1	Sp1 Transcription Factor	Protein Coding	49	GC12P053380	4.52214	https://www.genecards.org/cgi-bin/carddisp.pl?gene=SP1
OXT	Oxytocin/Neurophysin I Prepropeptide	Protein Coding	43	GC20P004374	4.51249	https://www.genecards.org/cgi-bin/carddisp.pl?gene=OXT
NOTCH3	Notch Receptor 3	Protein Coding	53	GC19M015159	4.51129	https://www.genecards.org/cgi-bin/carddisp.pl?gene=NOTCH3
EIF2S1	Eukaryotic Translation Initiation Factor 2 Subunit Alpha	Protein Coding	46	GC14P067359	4.5103	https://www.genecards.org/cgi-bin/carddisp.pl?gene=EIF2S1
PIK3CB	Phosphatidylinositol-4,5-Bisphosphate 3-Kinase Catalytic Subunit Beta	Protein Coding	50	GC03M138652	4.50914	https://www.genecards.org/cgi-bin/carddisp.pl?gene=PIK3CB
FLNC	Filamin C	Protein Coding	48	GC07P128830	4.50864	https://www.genecards.org/cgi-bin/carddisp.pl?gene=FLNC
CLCN1	Chloride Voltage-Gated Channel 1	Protein Coding	47	GC07P143316	4.50612	https://www.genecards.org/cgi-bin/carddisp.pl?gene=CLCN1
ITGB2	Integrin Subunit Beta 2	Protein Coding	54	GC21M044885	4.50523	https://www.genecards.org/cgi-bin/carddisp.pl?gene=ITGB2
AGPS	Alkylglycerone Phosphate Synthase	Protein Coding	45	GC02P177392	4.50117	https://www.genecards.org/cgi-bin/carddisp.pl?gene=AGPS
CDKL5	Cyclin Dependent Kinase Like 5	Protein Coding	45	GC0XP018425	4.49645	https://www.genecards.org/cgi-bin/carddisp.pl?gene=CDKL5
FCN1	Ficolin 1	Protein Coding	43	GC09M135148	4.49421	https://www.genecards.org/cgi-bin/carddisp.pl?gene=FCN1
SLC6A14	Solute Carrier Family 6 Member 14	Protein Coding	44	GC0XP116436	4.49246	https://www.genecards.org/cgi-bin/carddisp.pl?gene=SLC6A14
OGT	O-Linked N-Acetylglucosamine (GlcNAc) Transferase	Protein Coding	47	GC0XP071534	4.49098	https://www.genecards.org/cgi-bin/carddisp.pl?gene=OGT
NGF	Nerve Growth Factor	Protein Coding	54	GC01M115285	4.48522	https://www.genecards.org/cgi-bin/carddisp.pl?gene=NGF
HPX	Hemopexin	Protein Coding	44	GC11M006794	4.48426	https://www.genecards.org/cgi-bin/carddisp.pl?gene=HPX
SCARB2	Scavenger Receptor Class B Member 2	Protein Coding	48	GC04M076158	4.48192	https://www.genecards.org/cgi-bin/carddisp.pl?gene=SCARB2
SLC25A26	Solute Carrier Family 25 Member 26	Protein Coding	39	GC03P066120	4.47965	https://www.genecards.org/cgi-bin/carddisp.pl?gene=SLC25A26
RARA	Retinoic Acid Receptor Alpha	Protein Coding	52	GC17P040309	4.47907	https://www.genecards.org/cgi-bin/carddisp.pl?gene=RARA
SULT1A3	Sulfotransferase Family 1A Member 3	Protein Coding	39	GC16P030199	4.47833	https://www.genecards.org/cgi-bin/carddisp.pl?gene=SULT1A3
ATRX	ATRX Chromatin Remodeler	Protein Coding	49	GC0XM077504	4.47654	https://www.genecards.org/cgi-bin/carddisp.pl?gene=ATRX
FMR1	Fragile X Messenger Ribonucleoprotein 1	Protein Coding	46	GC0XP147953	4.47518	https://www.genecards.org/cgi-bin/carddisp.pl?gene=FMR1
GAD2	Glutamate Decarboxylase 2	Protein Coding	47	GC10P026216	4.4732	https://www.genecards.org/cgi-bin/carddisp.pl?gene=GAD2
ENO1	Enolase 1	Protein Coding	50	GC01M008861	4.46701	https://www.genecards.org/cgi-bin/carddisp.pl?gene=ENO1
SLPI	Secretory Leukocyte Peptidase Inhibitor	Protein Coding	42	GC20M045252	4.46639	https://www.genecards.org/cgi-bin/carddisp.pl?gene=SLPI
BCR	BCR Activator Of RhoGEF And GTPase	Protein Coding	55	GC22P023179	4.46458	https://www.genecards.org/cgi-bin/carddisp.pl?gene=BCR
THRSP	Thyroid Hormone Responsive	Protein Coding	40	GC11P078063	4.46372	https://www.genecards.org/cgi-bin/carddisp.pl?gene=THRSP
HSPA4	Heat Shock Protein Family A (Hsp70) Member 4	Protein Coding	45	GC05P133051	4.46139	https://www.genecards.org/cgi-bin/carddisp.pl?gene=HSPA4
ABCA4	ATP Binding Cassette Subfamily A Member 4	Protein Coding	48	GC01M093992	4.46018	https://www.genecards.org/cgi-bin/carddisp.pl?gene=ABCA4
HDAC1	Histone Deacetylase 1	Protein Coding	52	GC01P032292	4.45467	https://www.genecards.org/cgi-bin/carddisp.pl?gene=HDAC1
CD28	CD28 Molecule	Protein Coding	51	GC02P203706	4.44373	https://www.genecards.org/cgi-bin/carddisp.pl?gene=CD28
GNRH1	Gonadotropin Releasing Hormone 1	Protein Coding	45	GC08M025419	4.43941	https://www.genecards.org/cgi-bin/carddisp.pl?gene=GNRH1
GPC3	Glypican 3	Protein Coding	49	GC0XM133535	4.43873	https://www.genecards.org/cgi-bin/carddisp.pl?gene=GPC3
PSMB9	Proteasome 20S Subunit Beta 9	Protein Coding	48	GC06P087772	4.43601	https://www.genecards.org/cgi-bin/carddisp.pl?gene=PSMB9
APEX1	Apurinic/Apyrimidinic Endodeoxyribonuclease 1	Protein Coding	47	GC14P020455	4.4358	https://www.genecards.org/cgi-bin/carddisp.pl?gene=APEX1
HBA2	Hemoglobin Subunit Alpha 2	Protein Coding	44	GC16P012592	4.43013	https://www.genecards.org/cgi-bin/carddisp.pl?gene=HBA2
NDUFAF3	NADH:Ubiquinone Oxidoreductase Complex Assembly Factor 3	Protein Coding	42	GC03P049020	4.42963	https://www.genecards.org/cgi-bin/carddisp.pl?gene=NDUFAF3
TOP1	DNA Topoisomerase I	Protein Coding	51	GC20P041028	4.42569	https://www.genecards.org/cgi-bin/carddisp.pl?gene=TOP1
PRTN3	Proteinase 3	Protein Coding	48	GC19P000840	4.42392	https://www.genecards.org/cgi-bin/carddisp.pl?gene=PRTN3
TIMM8A	Translocase Of Inner Mitochondrial Membrane 8A	Protein Coding	44	GC0XM101345	4.42066	https://www.genecards.org/cgi-bin/carddisp.pl?gene=TIMM8A
NEU2	Neuraminidase 2	Protein Coding	43	GC02P233032	4.41695	https://www.genecards.org/cgi-bin/carddisp.pl?gene=NEU2
TFEB	Transcription Factor EB	Protein Coding	44	GC06M069415	4.41476	https://www.genecards.org/cgi-bin/carddisp.pl?gene=TFEB
FKTN	Fukutin	Protein Coding	42	GC09P105558	4.41475	https://www.genecards.org/cgi-bin/carddisp.pl?gene=FKTN
HPSE	Heparanase	Protein Coding	47	GC04M083292	4.41458	https://www.genecards.org/cgi-bin/carddisp.pl?gene=HPSE
TNNI3	Troponin I3, Cardiac Type	Protein Coding	51	GC19M055151	4.40843	https://www.genecards.org/cgi-bin/carddisp.pl?gene=TNNI3
CTSB	Cathepsin B	Protein Coding	55	GC08M011842	4.40241	https://www.genecards.org/cgi-bin/carddisp.pl?gene=CTSB
NDUFC2-KCTD14	NDUFC2-KCTD14 Readthrough	Protein Coding	25	GC11M078015	4.39987	https://www.genecards.org/cgi-bin/carddisp.pl?gene=NDUFC2-KCTD14
KIT	KIT Proto-Oncogene, Receptor Tyrosine Kinase	Protein Coding	56	GC04P054657	4.39771	https://www.genecards.org/cgi-bin/carddisp.pl?gene=KIT
ACP1	Acid Phosphatase 1	Protein Coding	45	GC02P000364	4.39698	https://www.genecards.org/cgi-bin/carddisp.pl?gene=ACP1
GART	Phosphoribosylglycinamide Formyltransferase, Phosphoribosylglycinamide Synthetase, Phosphoribosylaminoimidazole Synthetase	Protein Coding	46	GC21M033503	4.39535	https://www.genecards.org/cgi-bin/carddisp.pl?gene=GART
DGKB	Diacylglycerol Kinase Beta	Protein Coding	46	GC07M014145	4.39275	https://www.genecards.org/cgi-bin/carddisp.pl?gene=DGKB
TRMU	TRNA Mitochondrial 2-Thiouridylase	Protein Coding	42	GC22P046330	4.38882	https://www.genecards.org/cgi-bin/carddisp.pl?gene=TRMU
AMY2A	Amylase Alpha 2A	Protein Coding	40	GC01P103616	4.38877	https://www.genecards.org/cgi-bin/carddisp.pl?gene=AMY2A
OSBP	Oxysterol Binding Protein	Protein Coding	43	GC11M096804	4.38823	https://www.genecards.org/cgi-bin/carddisp.pl?gene=OSBP
GLB1L	Galactosidase Beta 1 Like	Protein Coding	39	GC02M219237	4.38366	https://www.genecards.org/cgi-bin/carddisp.pl?gene=GLB1L
AFG3L2	AFG3 Like Matrix AAA Peptidase Subunit 2	Protein Coding	48	GC18M012328	4.38266	https://www.genecards.org/cgi-bin/carddisp.pl?gene=AFG3L2
DDIT3	DNA Damage Inducible Transcript 3	Protein Coding	48	GC12M057516	4.37945	https://www.genecards.org/cgi-bin/carddisp.pl?gene=DDIT3
MT-TA	Mitochondrially Encoded TRNA-Ala (GCN)	RNA Gene	13	GCMTM005589	4.37891	https://www.genecards.org/cgi-bin/carddisp.pl?gene=MT-TA
ATP6AP2	ATPase H+ Transporting Accessory Protein 2	Protein Coding	48	GC0XP040582	4.37883	https://www.genecards.org/cgi-bin/carddisp.pl?gene=ATP6AP2
PLCG1	Phospholipase C Gamma 1	Protein Coding	50	GC20P041136	4.37881	https://www.genecards.org/cgi-bin/carddisp.pl?gene=PLCG1
NFS1	NFS1 Cysteine Desulfurase	Protein Coding	48	GC20M035668	4.37653	https://www.genecards.org/cgi-bin/carddisp.pl?gene=NFS1
HMGCS1	3-Hydroxy-3-Methylglutaryl-CoA Synthase 1	Protein Coding	44	GC05M044081	4.37474	https://www.genecards.org/cgi-bin/carddisp.pl?gene=HMGCS1
SAT1	Spermidine/Spermine N1-Acetyltransferase 1	Protein Coding	46	GC0XP023784	4.36898	https://www.genecards.org/cgi-bin/carddisp.pl?gene=SAT1
TNR	Tenascin R	Protein Coding	45	GC01M175291	4.35416	https://www.genecards.org/cgi-bin/carddisp.pl?gene=TNR
NIDDM4	Diabetes Mellitus, Noninsulin-Dependent	Genetic Locus	2	GC05U901023	4.34824	https://www.genecards.org/cgi-bin/carddisp.pl?gene=NIDDM4
ST3GAL1	ST3 Beta-Galactoside Alpha-2,3-Sialyltransferase 1	Protein Coding	45	GC08M133454	4.34638	https://www.genecards.org/cgi-bin/carddisp.pl?gene=ST3GAL1
MIR375	MicroRNA 375	RNA Gene	23	GC02M219001	4.34165	https://www.genecards.org/cgi-bin/carddisp.pl?gene=MIR375
TFPI	Tissue Factor Pathway Inhibitor	Protein Coding	48	GC02M187464	4.33655	https://www.genecards.org/cgi-bin/carddisp.pl?gene=TFPI
GNB1	G Protein Subunit Beta 1	Protein Coding	47	GC01M001785	4.33411	https://www.genecards.org/cgi-bin/carddisp.pl?gene=GNB1
RPL36A-HNRNPH2	RPL36A-HNRNPH2 Readthrough	Protein Coding	18	GC0XP101390	4.33024	https://www.genecards.org/cgi-bin/carddisp.pl?gene=RPL36A-HNRNPH2
NDUFA11	NADH:Ubiquinone Oxidoreductase Subunit A11	Protein Coding	41	GC19M005891	4.32885	https://www.genecards.org/cgi-bin/carddisp.pl?gene=NDUFA11
VPS33B	VPS33B Late Endosome And Lysosome Associated	Protein Coding	44	GC15M090998	4.32775	https://www.genecards.org/cgi-bin/carddisp.pl?gene=VPS33B
P4HB	Prolyl 4-Hydroxylase Subunit Beta	Protein Coding	52	GC17M081843	4.32745	https://www.genecards.org/cgi-bin/carddisp.pl?gene=P4HB
ACSM2A	Acyl-CoA Synthetase Medium Chain Family Member 2A	Protein Coding	35	GC16P020463	4.32289	https://www.genecards.org/cgi-bin/carddisp.pl?gene=ACSM2A
PPP1R3B	Protein Phosphatase 1 Regulatory Subunit 3B	Protein Coding	40	GC08M009136	4.32245	https://www.genecards.org/cgi-bin/carddisp.pl?gene=PPP1R3B
THBS1	Thrombospondin 1	Protein Coding	48	GC15P039581	4.3224	https://www.genecards.org/cgi-bin/carddisp.pl?gene=THBS1
GHRH	Growth Hormone Releasing Hormone	Protein Coding	40	GC20M037251	4.3188	https://www.genecards.org/cgi-bin/carddisp.pl?gene=GHRH
MMP3	Matrix Metallopeptidase 3	Protein Coding	53	GC11M102835	4.31519	https://www.genecards.org/cgi-bin/carddisp.pl?gene=MMP3
STT3A	STT3 Oligosaccharyltransferase Complex Catalytic Subunit A	Protein Coding	48	GC11P125592	4.31519	https://www.genecards.org/cgi-bin/carddisp.pl?gene=STT3A
KCNJ2	Potassium Inwardly Rectifying Channel Subfamily J Member 2	Protein Coding	51	GC17P070168	4.31445	https://www.genecards.org/cgi-bin/carddisp.pl?gene=KCNJ2
HNRNPA2B1	Heterogeneous Nuclear Ribonucleoprotein A2/B1	Protein Coding	48	GC07M026174	4.30686	https://www.genecards.org/cgi-bin/carddisp.pl?gene=HNRNPA2B1
CSF1	Colony Stimulating Factor 1	Protein Coding	47	GC01P109911	4.30601	https://www.genecards.org/cgi-bin/carddisp.pl?gene=CSF1
RAF1	Raf-1 Proto-Oncogene, Serine/Threonine Kinase	Protein Coding	57	GC03M012583	4.30498	https://www.genecards.org/cgi-bin/carddisp.pl?gene=RAF1
GPBAR1	G Protein-Coupled Bile Acid Receptor 1	Protein Coding	45	GC02P218259	4.30088	https://www.genecards.org/cgi-bin/carddisp.pl?gene=GPBAR1
CD8A	CD8a Molecule	Protein Coding	50	GC02M086784	4.29767	https://www.genecards.org/cgi-bin/carddisp.pl?gene=CD8A
CAPN3	Calpain 3	Protein Coding	51	GC15P042359	4.29692	https://www.genecards.org/cgi-bin/carddisp.pl?gene=CAPN3
NTRK2	Neurotrophic Receptor Tyrosine Kinase 2	Protein Coding	56	GC09P084668	4.29549	https://www.genecards.org/cgi-bin/carddisp.pl?gene=NTRK2
CRYL1	Crystallin Lambda 1	Protein Coding	38	GC13M020403	4.29412	https://www.genecards.org/cgi-bin/carddisp.pl?gene=CRYL1
NME1	NME/NM23 Nucleoside Diphosphate Kinase 1	Protein Coding	48	GC17P059079	4.29097	https://www.genecards.org/cgi-bin/carddisp.pl?gene=NME1
IARS2	Isoleucyl-TRNA Synthetase 2, Mitochondrial	Protein Coding	44	GC01P220094	4.28863	https://www.genecards.org/cgi-bin/carddisp.pl?gene=IARS2
LDHB	Lactate Dehydrogenase B	Protein Coding	50	GC12M021635	4.28181	https://www.genecards.org/cgi-bin/carddisp.pl?gene=LDHB
CHSY1	Chondroitin Sulfate Synthase 1	Protein Coding	45	GC15M101175	4.2761	https://www.genecards.org/cgi-bin/carddisp.pl?gene=CHSY1
BAX	BCL2 Associated X, Apoptosis Regulator	Protein Coding	52	GC19P048954	4.27602	https://www.genecards.org/cgi-bin/carddisp.pl?gene=BAX
RETSAT	Retinol Saturase	Protein Coding	41	GC02M085344	4.27069	https://www.genecards.org/cgi-bin/carddisp.pl?gene=RETSAT
PYURF	PIGY Upstream Open Reading Frame	Protein Coding	30	GC04M088521	4.27038	https://www.genecards.org/cgi-bin/carddisp.pl?gene=PYURF
JAZF1	JAZF Zinc Finger 1	Protein Coding	40	GC07M027830	4.26931	https://www.genecards.org/cgi-bin/carddisp.pl?gene=JAZF1
MC2R	Melanocortin 2 Receptor	Protein Coding	50	GC18M025519	4.26865	https://www.genecards.org/cgi-bin/carddisp.pl?gene=MC2R
NDUFB3	NADH:Ubiquinone Oxidoreductase Subunit B3	Protein Coding	44	GC02P201071	4.2617	https://www.genecards.org/cgi-bin/carddisp.pl?gene=NDUFB3
WRN	WRN RecQ Like Helicase	Protein Coding	48	GC08P031033	4.25837	https://www.genecards.org/cgi-bin/carddisp.pl?gene=WRN
DERA	Deoxyribose-Phosphate Aldolase	Protein Coding	41	GC12P015911	4.25737	https://www.genecards.org/cgi-bin/carddisp.pl?gene=DERA
RAB7A	RAB7A, Member RAS Oncogene Family	Protein Coding	50	GC03P134584	4.25609	https://www.genecards.org/cgi-bin/carddisp.pl?gene=RAB7A
VCAN	Versican	Protein Coding	50	GC05P083471	4.25461	https://www.genecards.org/cgi-bin/carddisp.pl?gene=VCAN
ADAMTS13	ADAM Metallopeptidase With Thrombospondin Type 1 Motif 13	Protein Coding	51	GC09P133414	4.25331	https://www.genecards.org/cgi-bin/carddisp.pl?gene=ADAMTS13
IKBKB	Inhibitor Of Nuclear Factor Kappa B Kinase Subunit Beta	Protein Coding	56	GC08P042271	4.24979	https://www.genecards.org/cgi-bin/carddisp.pl?gene=IKBKB
ELAVL1	ELAV Like RNA Binding Protein 1	Protein Coding	43	GC19M007958	4.24746	https://www.genecards.org/cgi-bin/carddisp.pl?gene=ELAVL1
AGER	Advanced Glycosylation End-Product Specific Receptor	Protein Coding	49	GC06M032180	4.24725	https://www.genecards.org/cgi-bin/carddisp.pl?gene=AGER
CHGA	Chromogranin A	Protein Coding	47	GC14P092947	4.24565	https://www.genecards.org/cgi-bin/carddisp.pl?gene=CHGA
CSF3	Colony Stimulating Factor 3	Protein Coding	45	GC17P040015	4.24379	https://www.genecards.org/cgi-bin/carddisp.pl?gene=CSF3
GGH	Gamma-Glutamyl Hydrolase	Protein Coding	46	GC08M063014	4.23649	https://www.genecards.org/cgi-bin/carddisp.pl?gene=GGH
BTK	Bruton Tyrosine Kinase	Protein Coding	55	GC0XM101349	4.23536	https://www.genecards.org/cgi-bin/carddisp.pl?gene=BTK
PFKFB4	6-Phosphofructo-2-Kinase/Fructose-2,6-Biphosphatase 4	Protein Coding	45	GC03M048517	4.23388	https://www.genecards.org/cgi-bin/carddisp.pl?gene=PFKFB4
MIR99A	MicroRNA 99a	RNA Gene	23	GC21P016539	4.2325	https://www.genecards.org/cgi-bin/carddisp.pl?gene=MIR99A
PDGFRB	Platelet Derived Growth Factor Receptor Beta	Protein Coding	56	GC05M150113	4.22687	https://www.genecards.org/cgi-bin/carddisp.pl?gene=PDGFRB
TREX1	Three Prime Repair Exonuclease 1	Protein Coding	44	GC03P049774	4.22574	https://www.genecards.org/cgi-bin/carddisp.pl?gene=TREX1
SPTLC2	Serine Palmitoyltransferase Long Chain Base Subunit 2	Protein Coding	50	GC14M077505	4.21858	https://www.genecards.org/cgi-bin/carddisp.pl?gene=SPTLC2
SERPINF2	Serpin Family F Member 2	Protein Coding	48	GC17P001742	4.21126	https://www.genecards.org/cgi-bin/carddisp.pl?gene=SERPINF2
CYBA	Cytochrome B-245 Alpha Chain	Protein Coding	50	GC16M088643	4.21078	https://www.genecards.org/cgi-bin/carddisp.pl?gene=CYBA
PRKCD	Protein Kinase C Delta	Protein Coding	55	GC03P053156	4.20908	https://www.genecards.org/cgi-bin/carddisp.pl?gene=PRKCD
MIR196A2	MicroRNA 196a-2	RNA Gene	24	GC12P055154	4.20639	https://www.genecards.org/cgi-bin/carddisp.pl?gene=MIR196A2
SIGLEC5	Sialic Acid Binding Ig Like Lectin 5	Protein Coding	43	GC19M068312	4.20467	https://www.genecards.org/cgi-bin/carddisp.pl?gene=SIGLEC5
SCAPER	S-Phase Cyclin A Associated Protein In The ER	Protein Coding	38	GC15M076347	4.19982	https://www.genecards.org/cgi-bin/carddisp.pl?gene=SCAPER
ADNP-AS1	ADNP Antisense RNA 1	RNA Gene	15	GC20P050930	4.19831	https://www.genecards.org/cgi-bin/carddisp.pl?gene=ADNP-AS1
LIPI	Lipase I	Protein Coding	38	GC21M014108	4.19278	https://www.genecards.org/cgi-bin/carddisp.pl?gene=LIPI
NPL	N-Acetylneuraminate Pyruvate Lyase	Protein Coding	40	GC01P182758	4.1914	https://www.genecards.org/cgi-bin/carddisp.pl?gene=NPL
ACSM2B	Acyl-CoA Synthetase Medium Chain Family Member 2B	Protein Coding	36	GC16M020547	4.19112	https://www.genecards.org/cgi-bin/carddisp.pl?gene=ACSM2B
KCNMA1	Potassium Calcium-Activated Channel Subfamily M Alpha 1	Protein Coding	52	GC10M076869	4.19066	https://www.genecards.org/cgi-bin/carddisp.pl?gene=KCNMA1
HTR2C	5-Hydroxytryptamine Receptor 2C	Protein Coding	48	GC0XP114584	4.18987	https://www.genecards.org/cgi-bin/carddisp.pl?gene=HTR2C
PRDX5	Peroxiredoxin 5	Protein Coding	47	GC11P064435	4.18789	https://www.genecards.org/cgi-bin/carddisp.pl?gene=PRDX5
SPTAN1	Spectrin Alpha, Non-Erythrocytic 1	Protein Coding	50	GC09P128552	4.18506	https://www.genecards.org/cgi-bin/carddisp.pl?gene=SPTAN1
SDS	Serine Dehydratase	Protein Coding	44	GC12M113392	4.18429	https://www.genecards.org/cgi-bin/carddisp.pl?gene=SDS
ALMS1	ALMS1 Centrosome And Basal Body Associated Protein	Protein Coding	44	GC02P073385	4.17786	https://www.genecards.org/cgi-bin/carddisp.pl?gene=ALMS1
KAT5	Lysine Acetyltransferase 5	Protein Coding	51	GC11P065711	4.17517	https://www.genecards.org/cgi-bin/carddisp.pl?gene=KAT5
PDSS2	Decaprenyl Diphosphate Synthase Subunit 2	Protein Coding	44	GC06M107152	4.17077	https://www.genecards.org/cgi-bin/carddisp.pl?gene=PDSS2
CD14	CD14 Molecule	Protein Coding	50	GC05M140631	4.17056	https://www.genecards.org/cgi-bin/carddisp.pl?gene=CD14
NOTCH2	Notch Receptor 2	Protein Coding	54	GC01M119911	4.17033	https://www.genecards.org/cgi-bin/carddisp.pl?gene=NOTCH2
OPRM1	Opioid Receptor Mu 1	Protein Coding	51	GC06P154107	4.16494	https://www.genecards.org/cgi-bin/carddisp.pl?gene=OPRM1
PPAT	Phosphoribosyl Pyrophosphate Amidotransferase	Protein Coding	47	GC04M056393	4.1617	https://www.genecards.org/cgi-bin/carddisp.pl?gene=PPAT
CYP8B1	Cytochrome P450 Family 8 Subfamily B Member 1	Protein Coding	43	GC03M042856	4.16106	https://www.genecards.org/cgi-bin/carddisp.pl?gene=CYP8B1
EDNRA	Endothelin Receptor Type A	Protein Coding	52	GC04P147480	4.15568	https://www.genecards.org/cgi-bin/carddisp.pl?gene=EDNRA
REG1A	Regenerating Family Member 1 Alpha	Protein Coding	43	GC02P079120	4.15405	https://www.genecards.org/cgi-bin/carddisp.pl?gene=REG1A
XK	X-Linked Kx Blood Group Antigen, Kell And VPS13A Binding Protein	Protein Coding	43	GC0XP037685	4.15036	https://www.genecards.org/cgi-bin/carddisp.pl?gene=XK
MTX2	Metaxin 2	Protein Coding	44	GC02P176269	4.147	https://www.genecards.org/cgi-bin/carddisp.pl?gene=MTX2
GBA3	Glucosylceramidase Beta 3 (Gene/Pseudogene)	Protein Coding	37	GC04P022694	4.14573	https://www.genecards.org/cgi-bin/carddisp.pl?gene=GBA3
UGT2B11	UDP Glucuronosyltransferase Family 2 Member B11	Protein Coding	41	GC04M069199	4.14539	https://www.genecards.org/cgi-bin/carddisp.pl?gene=UGT2B11
ABCB6	ATP Binding Cassette Subfamily B Member 6 (Langereis Blood Group)	Protein Coding	48	GC02M219209	4.1447	https://www.genecards.org/cgi-bin/carddisp.pl?gene=ABCB6
FCGR3A	Fc Gamma Receptor IIIa	Protein Coding	49	GC01M161541	4.14354	https://www.genecards.org/cgi-bin/carddisp.pl?gene=FCGR3A
CDKN2B	Cyclin Dependent Kinase Inhibitor 2B	Protein Coding	49	GC09M022002	4.14297	https://www.genecards.org/cgi-bin/carddisp.pl?gene=CDKN2B
FGA	Fibrinogen Alpha Chain	Protein Coding	51	GC04M154583	4.14275	https://www.genecards.org/cgi-bin/carddisp.pl?gene=FGA
TRIM32	Tripartite Motif Containing 32	Protein Coding	44	GC09P116687	4.14201	https://www.genecards.org/cgi-bin/carddisp.pl?gene=TRIM32
ECI2	Enoyl-CoA Delta Isomerase 2	Protein Coding	44	GC06M004115	4.14174	https://www.genecards.org/cgi-bin/carddisp.pl?gene=ECI2
MEG3	Maternally Expressed 3	RNA Gene	28	GC14P110419	4.14083	https://www.genecards.org/cgi-bin/carddisp.pl?gene=MEG3
VIPAS39	VPS33B Interacting Protein, Apical-Basolateral Polarity Regulator, Spe-39 Homolog	Protein Coding	40	GC14M077426	4.13764	https://www.genecards.org/cgi-bin/carddisp.pl?gene=VIPAS39
HYAL2	Hyaluronidase 2	Protein Coding	46	GC03M050317	4.13597	https://www.genecards.org/cgi-bin/carddisp.pl?gene=HYAL2
CD59	CD59 Molecule (CD59 Blood Group)	Protein Coding	48	GC11M033704	4.13029	https://www.genecards.org/cgi-bin/carddisp.pl?gene=CD59
ACSL3	Acyl-CoA Synthetase Long Chain Family Member 3	Protein Coding	44	GC02P222860	4.12524	https://www.genecards.org/cgi-bin/carddisp.pl?gene=ACSL3
TRIB1	Tribbles Pseudokinase 1	Protein Coding	41	GC08P125430	4.12336	https://www.genecards.org/cgi-bin/carddisp.pl?gene=TRIB1
GAL3ST1	Galactose-3-O-Sulfotransferase 1	Protein Coding	40	GC22M030554	4.12064	https://www.genecards.org/cgi-bin/carddisp.pl?gene=GAL3ST1
PRKACB	Protein Kinase CAMP-Activated Catalytic Subunit Beta	Protein Coding	52	GC01P084078	4.1203	https://www.genecards.org/cgi-bin/carddisp.pl?gene=PRKACB
PIK3CD	Phosphatidylinositol-4,5-Bisphosphate 3-Kinase Catalytic Subunit Delta	Protein Coding	56	GC01P009629	4.11995	https://www.genecards.org/cgi-bin/carddisp.pl?gene=PIK3CD
GYPE	Glycophorin E (MNS Blood Group)	Protein Coding	32	GC04M143870	4.11805	https://www.genecards.org/cgi-bin/carddisp.pl?gene=GYPE
GGCX	Gamma-Glutamyl Carboxylase	Protein Coding	50	GC02M085544	4.11321	https://www.genecards.org/cgi-bin/carddisp.pl?gene=GGCX
VTN	Vitronectin	Protein Coding	47	GC17M044982	4.11242	https://www.genecards.org/cgi-bin/carddisp.pl?gene=VTN
SMAD4	SMAD Family Member 4	Protein Coding	54	GC18P051028	4.11145	https://www.genecards.org/cgi-bin/carddisp.pl?gene=SMAD4
FOLR1	Folate Receptor Alpha	Protein Coding	49	GC11P072190	4.1073	https://www.genecards.org/cgi-bin/carddisp.pl?gene=FOLR1
DHODH	Dihydroorotate Dehydrogenase (Quinone)	Protein Coding	48	GC16P072008	4.10374	https://www.genecards.org/cgi-bin/carddisp.pl?gene=DHODH
HMMR	Hyaluronan Mediated Motility Receptor	Protein Coding	45	GC05P163480	4.10211	https://www.genecards.org/cgi-bin/carddisp.pl?gene=HMMR
RARB	Retinoic Acid Receptor Beta	Protein Coding	51	GC03P024689	4.10076	https://www.genecards.org/cgi-bin/carddisp.pl?gene=RARB
HSP90AA1	Heat Shock Protein 90 Alpha Family Class A Member 1	Protein Coding	52	GC14M102080	4.09787	https://www.genecards.org/cgi-bin/carddisp.pl?gene=HSP90AA1
UGT2B28	UDP Glucuronosyltransferase Family 2 Member B28	Protein Coding	41	GC04P069280	4.09335	https://www.genecards.org/cgi-bin/carddisp.pl?gene=UGT2B28
SCN8A	Sodium Voltage-Gated Channel Alpha Subunit 8	Protein Coding	52	GC12P051590	4.09303	https://www.genecards.org/cgi-bin/carddisp.pl?gene=SCN8A
KRT7	Keratin 7	Protein Coding	44	GC12P052232	4.09255	https://www.genecards.org/cgi-bin/carddisp.pl?gene=KRT7
CALM1	Calmodulin 1	Protein Coding	48	GC14P090396	4.09223	https://www.genecards.org/cgi-bin/carddisp.pl?gene=CALM1
TCIRG1	T Cell Immune Regulator 1, ATPase H+ Transporting V0 Subunit A3	Protein Coding	47	GC11P070645	4.0847	https://www.genecards.org/cgi-bin/carddisp.pl?gene=TCIRG1
SETD2	SET Domain Containing 2, Histone Lysine Methyltransferase	Protein Coding	50	GC03M047033	4.08186	https://www.genecards.org/cgi-bin/carddisp.pl?gene=SETD2
EMD	Emerin	Protein Coding	47	GC0XP154379	4.07819	https://www.genecards.org/cgi-bin/carddisp.pl?gene=EMD
RELA	RELA Proto-Oncogene, NF-KB Subunit	Protein Coding	54	GC11M065653	4.07737	https://www.genecards.org/cgi-bin/carddisp.pl?gene=RELA
CD68	CD68 Molecule	Protein Coding	43	GC17P007579	4.07201	https://www.genecards.org/cgi-bin/carddisp.pl?gene=CD68
UBA1	Ubiquitin Like Modifier Activating Enzyme 1	Protein Coding	50	GC0XP047190	4.06862	https://www.genecards.org/cgi-bin/carddisp.pl?gene=UBA1
COX16	Cytochrome C Oxidase Assembly Factor COX16	Protein Coding	37	GC14M070326	4.06639	https://www.genecards.org/cgi-bin/carddisp.pl?gene=COX16
MGAT3	Beta-1,4-Mannosyl-Glycoprotein 4-Beta-N-Acetylglucosaminyltransferase	Protein Coding	41	GC22P041799	4.06374	https://www.genecards.org/cgi-bin/carddisp.pl?gene=MGAT3
MAF	MAF BZIP Transcription Factor	Protein Coding	47	GC16M079204	4.05933	https://www.genecards.org/cgi-bin/carddisp.pl?gene=MAF
DYNC2LI1	Dynein Cytoplasmic 2 Light Intermediate Chain 1	Protein Coding	41	GC02P043788	4.05816	https://www.genecards.org/cgi-bin/carddisp.pl?gene=DYNC2LI1
PIGQ	Phosphatidylinositol Glycan Anchor Biosynthesis Class Q	Protein Coding	44	GC16P012604	4.05735	https://www.genecards.org/cgi-bin/carddisp.pl?gene=PIGQ
MBP	Myelin Basic Protein	Protein Coding	47	GC18M076978	4.05557	https://www.genecards.org/cgi-bin/carddisp.pl?gene=MBP
PLA2G5	Phospholipase A2 Group V	Protein Coding	46	GC01P020028	4.05389	https://www.genecards.org/cgi-bin/carddisp.pl?gene=PLA2G5
CLEC4G	C-Type Lectin Domain Family 4 Member G	Protein Coding	41	GC19M007728	4.05234	https://www.genecards.org/cgi-bin/carddisp.pl?gene=CLEC4G
PRDX2	Peroxiredoxin 2	Protein Coding	48	GC19M012796	4.05227	https://www.genecards.org/cgi-bin/carddisp.pl?gene=PRDX2
PER3	Period Circadian Regulator 3	Protein Coding	44	GC01P007785	4.05192	https://www.genecards.org/cgi-bin/carddisp.pl?gene=PER3
B4GAT1	Beta-1,4-Glucuronyltransferase 1	Protein Coding	37	GC11M066345	4.05146	https://www.genecards.org/cgi-bin/carddisp.pl?gene=B4GAT1
ENPP2	Ectonucleotide Pyrophosphatase/Phosphodiesterase 2	Protein Coding	48	GC08M119556	4.0496	https://www.genecards.org/cgi-bin/carddisp.pl?gene=ENPP2
FCER2	Fc Epsilon Receptor II	Protein Coding	46	GC19M007689	4.04705	https://www.genecards.org/cgi-bin/carddisp.pl?gene=FCER2
ATP5MK	ATP Synthase Membrane Subunit K	Protein Coding	36	GC10M103391	4.04687	https://www.genecards.org/cgi-bin/carddisp.pl?gene=ATP5MK
SRC	SRC Proto-Oncogene, Non-Receptor Tyrosine Kinase	Protein Coding	54	GC20P037344	4.04341	https://www.genecards.org/cgi-bin/carddisp.pl?gene=SRC
IL6ST	Interleukin 6 Cytokine Family Signal Transducer	Protein Coding	52	GC05M055935	4.04202	https://www.genecards.org/cgi-bin/carddisp.pl?gene=IL6ST
PRKCSH	Protein Kinase C Substrate 80K-H	Protein Coding	47	GC19P011435	4.0404	https://www.genecards.org/cgi-bin/carddisp.pl?gene=PRKCSH
PRKCZ	Protein Kinase C Zeta	Protein Coding	52	GC01P004159	4.03885	https://www.genecards.org/cgi-bin/carddisp.pl?gene=PRKCZ
SORT1	Sortilin 1	Protein Coding	47	GC01M109310	4.03659	https://www.genecards.org/cgi-bin/carddisp.pl?gene=SORT1
B4GALT7	Beta-1,4-Galactosyltransferase 7	Protein Coding	44	GC05P177600	4.03654	https://www.genecards.org/cgi-bin/carddisp.pl?gene=B4GALT7
IL1RAPL2	Interleukin 1 Receptor Accessory Protein Like 2	Protein Coding	42	GC0XP104566	4.03201	https://www.genecards.org/cgi-bin/carddisp.pl?gene=IL1RAPL2
SC5D	Sterol-C5-Desaturase	Protein Coding	43	GC11P121292	4.02913	https://www.genecards.org/cgi-bin/carddisp.pl?gene=SC5D
MMP14	Matrix Metallopeptidase 14	Protein Coding	53	GC14P033595	4.02636	https://www.genecards.org/cgi-bin/carddisp.pl?gene=MMP14
HSPA8	Heat Shock Protein Family A (Hsp70) Member 8	Protein Coding	51	GC11M123057	4.0255	https://www.genecards.org/cgi-bin/carddisp.pl?gene=HSPA8
LOC100996842	Uncharacterized LOC100996842	RNA Gene	14	GC17M007581	4.0242	https://www.genecards.org/cgi-bin/carddisp.pl?gene=LOC100996842
MIR134	MicroRNA 134	RNA Gene	21	GC14P110425	4.02358	https://www.genecards.org/cgi-bin/carddisp.pl?gene=MIR134
IL17A	Interleukin 17A	Protein Coding	47	GC06P052186	4.02118	https://www.genecards.org/cgi-bin/carddisp.pl?gene=IL17A
GLTP	Glycolipid Transfer Protein	Protein Coding	38	GC12M109850	4.02105	https://www.genecards.org/cgi-bin/carddisp.pl?gene=GLTP
CNDP2	Carnosine Dipeptidase 2	Protein Coding	45	GC18P074495	4.01586	https://www.genecards.org/cgi-bin/carddisp.pl?gene=CNDP2
GYPA	Glycophorin A (MNS Blood Group)	Protein Coding	47	GC04M144109	4.0154	https://www.genecards.org/cgi-bin/carddisp.pl?gene=GYPA
SLC4A4	Solute Carrier Family 4 Member 4	Protein Coding	49	GC04P071063	4.01141	https://www.genecards.org/cgi-bin/carddisp.pl?gene=SLC4A4
ALG14	ALG14 UDP-N-Acetylglucosaminyltransferase Subunit	Protein Coding	43	GC01M094974	4.0103	https://www.genecards.org/cgi-bin/carddisp.pl?gene=ALG14
MIR378A	MicroRNA 378a	RNA Gene	23	GC05P149732	4.00935	https://www.genecards.org/cgi-bin/carddisp.pl?gene=MIR378A
CTSE	Cathepsin E	Protein Coding	44	GC01M206009	4.00674	https://www.genecards.org/cgi-bin/carddisp.pl?gene=CTSE
SLC27A2	Solute Carrier Family 27 Member 2	Protein Coding	48	GC15P050182	4.00161	https://www.genecards.org/cgi-bin/carddisp.pl?gene=SLC27A2
SHC1	SHC Adaptor Protein 1	Protein Coding	46	GC01M154962	3.99049	https://www.genecards.org/cgi-bin/carddisp.pl?gene=SHC1
CD55	CD55 Molecule (Cromer Blood Group)	Protein Coding	51	GC01P207321	3.9892	https://www.genecards.org/cgi-bin/carddisp.pl?gene=CD55
MAPK3	Mitogen-Activated Protein Kinase 3	Protein Coding	51	GC16M037779	3.98094	https://www.genecards.org/cgi-bin/carddisp.pl?gene=MAPK3
TXNRD2	Thioredoxin Reductase 2	Protein Coding	48	GC22M019863	3.97844	https://www.genecards.org/cgi-bin/carddisp.pl?gene=TXNRD2
KDR	Kinase Insert Domain Receptor	Protein Coding	56	GC04M055078	3.97725	https://www.genecards.org/cgi-bin/carddisp.pl?gene=KDR
PPP2CA	Protein Phosphatase 2 Catalytic Subunit Alpha	Protein Coding	52	GC05M134194	3.97357	https://www.genecards.org/cgi-bin/carddisp.pl?gene=PPP2CA
PDGFB	Platelet Derived Growth Factor Subunit B	Protein Coding	53	GC22M060099	3.97241	https://www.genecards.org/cgi-bin/carddisp.pl?gene=PDGFB
NDST1	N-Deacetylase And N-Sulfotransferase 1	Protein Coding	48	GC05P150484	3.9716	https://www.genecards.org/cgi-bin/carddisp.pl?gene=NDST1
CD52	CD52 Molecule	Protein Coding	43	GC01P026317	3.96708	https://www.genecards.org/cgi-bin/carddisp.pl?gene=CD52
LMF1	Lipase Maturation Factor 1	Protein Coding	40	GC16M000853	3.96364	https://www.genecards.org/cgi-bin/carddisp.pl?gene=LMF1
OGA	O-GlcNAcase	Protein Coding	42	GC10M101785	3.96352	https://www.genecards.org/cgi-bin/carddisp.pl?gene=OGA
CES2	Carboxylesterase 2	Protein Coding	46	GC16P066934	3.96042	https://www.genecards.org/cgi-bin/carddisp.pl?gene=CES2
IL4I1	Interleukin 4 Induced 1	Protein Coding	42	GC19M068198	3.96042	https://www.genecards.org/cgi-bin/carddisp.pl?gene=IL4I1
MASP2	MBL Associated Serine Protease 2	Protein Coding	49	GC01M011026	3.95855	https://www.genecards.org/cgi-bin/carddisp.pl?gene=MASP2
ACOX2	Acyl-CoA Oxidase 2	Protein Coding	45	GC03M058490	3.95722	https://www.genecards.org/cgi-bin/carddisp.pl?gene=ACOX2
CEBPB	CCAAT Enhancer Binding Protein Beta	Protein Coding	45	GC20P050190	3.95626	https://www.genecards.org/cgi-bin/carddisp.pl?gene=CEBPB
ANKH	ANKH Inorganic Pyrophosphate Transport Regulator	Protein Coding	43	GC05M014732	3.95477	https://www.genecards.org/cgi-bin/carddisp.pl?gene=ANKH
CD22	CD22 Molecule	Protein Coding	49	GC19P035319	3.95109	https://www.genecards.org/cgi-bin/carddisp.pl?gene=CD22
IFNB1	Interferon Beta 1	Protein Coding	47	GC09M021077	3.94549	https://www.genecards.org/cgi-bin/carddisp.pl?gene=IFNB1
CHSY3	Chondroitin Sulfate Synthase 3	Protein Coding	39	GC05P129904	3.94452	https://www.genecards.org/cgi-bin/carddisp.pl?gene=CHSY3
NEU4	Neuraminidase 4	Protein Coding	40	GC02P241808	3.94018	https://www.genecards.org/cgi-bin/carddisp.pl?gene=NEU4
CLEC4E	C-Type Lectin Domain Family 4 Member E	Protein Coding	42	GC12M008535	3.93978	https://www.genecards.org/cgi-bin/carddisp.pl?gene=CLEC4E
TRIM63	Tripartite Motif Containing 63	Protein Coding	44	GC01M026062	3.93928	https://www.genecards.org/cgi-bin/carddisp.pl?gene=TRIM63
APOM	Apolipoprotein M	Protein Coding	43	GC06P087745	3.93804	https://www.genecards.org/cgi-bin/carddisp.pl?gene=APOM
AMH	Anti-Mullerian Hormone	Protein Coding	48	GC19P003334	3.93785	https://www.genecards.org/cgi-bin/carddisp.pl?gene=AMH
NANS	N-Acetylneuraminate Synthase	Protein Coding	46	GC09P098056	3.93749	https://www.genecards.org/cgi-bin/carddisp.pl?gene=NANS
MIR197	MicroRNA 197	RNA Gene	22	GC01P109549	3.93718	https://www.genecards.org/cgi-bin/carddisp.pl?gene=MIR197
NKX2-1	NK2 Homeobox 1	Protein Coding	48	GC14M036516	3.93373	https://www.genecards.org/cgi-bin/carddisp.pl?gene=NKX2-1
STX1A	Syntaxin 1A	Protein Coding	51	GC07M073700	3.93373	https://www.genecards.org/cgi-bin/carddisp.pl?gene=STX1A
MGAT4A	Alpha-1,3-Mannosyl-Glycoprotein 4-Beta-N-Acetylglucosaminyltransferase A	Protein Coding	42	GC02M098619	3.93124	https://www.genecards.org/cgi-bin/carddisp.pl?gene=MGAT4A
PIKFYVE	Phosphoinositide Kinase, FYVE-Type Zinc Finger Containing	Protein Coding	50	GC02P208266	3.92913	https://www.genecards.org/cgi-bin/carddisp.pl?gene=PIKFYVE
DPEP1	Dipeptidase 1	Protein Coding	46	GC16P089613	3.92634	https://www.genecards.org/cgi-bin/carddisp.pl?gene=DPEP1
KEAP1	Kelch Like ECH Associated Protein 1	Protein Coding	51	GC19M010486	3.92105	https://www.genecards.org/cgi-bin/carddisp.pl?gene=KEAP1
HBG2	Hemoglobin Subunit Gamma 2	Protein Coding	43	GC11M006683	3.91437	https://www.genecards.org/cgi-bin/carddisp.pl?gene=HBG2
CDKN1A	Cyclin Dependent Kinase Inhibitor 1A	Protein Coding	51	GC06P087904	3.9128	https://www.genecards.org/cgi-bin/carddisp.pl?gene=CDKN1A
RAG1	Recombination Activating 1	Protein Coding	48	GC11P036540	3.91162	https://www.genecards.org/cgi-bin/carddisp.pl?gene=RAG1
ACP3	Acid Phosphatase 3	Protein Coding	44	GC03P134656	3.90909	https://www.genecards.org/cgi-bin/carddisp.pl?gene=ACP3
MYO5B	Myosin VB	Protein Coding	45	GC18M049822	3.90846	https://www.genecards.org/cgi-bin/carddisp.pl?gene=MYO5B
POMT1	Protein O-Mannosyltransferase 1	Protein Coding	47	GC09P131502	3.89863	https://www.genecards.org/cgi-bin/carddisp.pl?gene=POMT1
CDA	Cytidine Deaminase	Protein Coding	45	GC01P020588	3.89516	https://www.genecards.org/cgi-bin/carddisp.pl?gene=CDA
CEACAM3	CEA Cell Adhesion Molecule 3	Protein Coding	45	GC19P041796	3.89321	https://www.genecards.org/cgi-bin/carddisp.pl?gene=CEACAM3
PAX5	Paired Box 5	Protein Coding	48	GC09M036859	3.89286	https://www.genecards.org/cgi-bin/carddisp.pl?gene=PAX5
PAPSS1	3'-Phosphoadenosine 5'-Phosphosulfate Synthase 1	Protein Coding	45	GC04M107590	3.89029	https://www.genecards.org/cgi-bin/carddisp.pl?gene=PAPSS1
BDH2	3-Hydroxybutyrate Dehydrogenase 2	Protein Coding	39	GC04M103077	3.88879	https://www.genecards.org/cgi-bin/carddisp.pl?gene=BDH2
RUNX1	RUNX Family Transcription Factor 1	Protein Coding	51	GC21M034787	3.88576	https://www.genecards.org/cgi-bin/carddisp.pl?gene=RUNX1
TPP1	Tripeptidyl Peptidase 1	Protein Coding	47	GC11M006811	3.88545	https://www.genecards.org/cgi-bin/carddisp.pl?gene=TPP1
APLN	Apelin	Protein Coding	41	GC0XM129645	3.88411	https://www.genecards.org/cgi-bin/carddisp.pl?gene=APLN
RPS20	Ribosomal Protein S20	Protein Coding	45	GC08M056067	3.87907	https://www.genecards.org/cgi-bin/carddisp.pl?gene=RPS20
MBTPS1	Membrane Bound Transcription Factor Peptidase, Site 1	Protein Coding	47	GC16M084053	3.87632	https://www.genecards.org/cgi-bin/carddisp.pl?gene=MBTPS1
PLOD1	Procollagen-Lysine,2-Oxoglutarate 5-Dioxygenase 1	Protein Coding	47	GC01P011934	3.87007	https://www.genecards.org/cgi-bin/carddisp.pl?gene=PLOD1
FFAR1	Free Fatty Acid Receptor 1	Protein Coding	45	GC19P070725	3.86881	https://www.genecards.org/cgi-bin/carddisp.pl?gene=FFAR1
TGM2	Transglutaminase 2	Protein Coding	50	GC20M038127	3.86875	https://www.genecards.org/cgi-bin/carddisp.pl?gene=TGM2
CD19	CD19 Molecule	Protein Coding	54	GC16P041759	3.86814	https://www.genecards.org/cgi-bin/carddisp.pl?gene=CD19
CYP51A1	Cytochrome P450 Family 51 Subfamily A Member 1	Protein Coding	45	GC07M092112	3.86698	https://www.genecards.org/cgi-bin/carddisp.pl?gene=CYP51A1
B4GALT5	Beta-1,4-Galactosyltransferase 5	Protein Coding	41	GC20M049632	3.86605	https://www.genecards.org/cgi-bin/carddisp.pl?gene=B4GALT5
RPL11	Ribosomal Protein L11	Protein Coding	51	GC01P023691	3.86314	https://www.genecards.org/cgi-bin/carddisp.pl?gene=RPL11
MT-TD	Mitochondrially Encoded TRNA-Asp (GAU/C)	RNA Gene	13	GCMTP007520	3.86265	https://www.genecards.org/cgi-bin/carddisp.pl?gene=MT-TD
CHDH	Choline Dehydrogenase	Protein Coding	42	GC03M053812	3.86118	https://www.genecards.org/cgi-bin/carddisp.pl?gene=CHDH
IGFBP5	Insulin Like Growth Factor Binding Protein 5	Protein Coding	45	GC02M216672	3.86043	https://www.genecards.org/cgi-bin/carddisp.pl?gene=IGFBP5
CDK2	Cyclin Dependent Kinase 2	Protein Coding	54	GC12P055966	3.85952	https://www.genecards.org/cgi-bin/carddisp.pl?gene=CDK2
BMP15	Bone Morphogenetic Protein 15	Protein Coding	44	GC0XP050910	3.85787	https://www.genecards.org/cgi-bin/carddisp.pl?gene=BMP15
CNP	2',3'-Cyclic Nucleotide 3' Phosphodiesterase	Protein Coding	45	GC17P041966	3.85651	https://www.genecards.org/cgi-bin/carddisp.pl?gene=CNP
EEF2	Eukaryotic Translation Elongation Factor 2	Protein Coding	51	GC19M003976	3.85389	https://www.genecards.org/cgi-bin/carddisp.pl?gene=EEF2
GK5	Glycerol Kinase 5	Protein Coding	38	GC03M142158	3.85355	https://www.genecards.org/cgi-bin/carddisp.pl?gene=GK5
POFUT1	Protein O-Fucosyltransferase 1	Protein Coding	46	GC20P032207	3.8508	https://www.genecards.org/cgi-bin/carddisp.pl?gene=POFUT1
L1CAM	L1 Cell Adhesion Molecule	Protein Coding	50	GC0XM153864	3.85037	https://www.genecards.org/cgi-bin/carddisp.pl?gene=L1CAM
ADRA2A	Adrenoceptor Alpha 2A	Protein Coding	48	GC10P111077	3.84839	https://www.genecards.org/cgi-bin/carddisp.pl?gene=ADRA2A
PLIN3	Perilipin 3	Protein Coding	44	GC19M006106	3.84314	https://www.genecards.org/cgi-bin/carddisp.pl?gene=PLIN3
MLH1	MutL Homolog 1	Protein Coding	51	GC03P036993	3.83248	https://www.genecards.org/cgi-bin/carddisp.pl?gene=MLH1
CTLA4	Cytotoxic T-Lymphocyte Associated Protein 4	Protein Coding	52	GC02P203854	3.83056	https://www.genecards.org/cgi-bin/carddisp.pl?gene=CTLA4
KRT19	Keratin 19	Protein Coding	46	GC17M041523	3.8249	https://www.genecards.org/cgi-bin/carddisp.pl?gene=KRT19
ADPGK	ADP Dependent Glucokinase	Protein Coding	43	GC15M072751	3.82096	https://www.genecards.org/cgi-bin/carddisp.pl?gene=ADPGK
PGLS	6-Phosphogluconolactonase	Protein Coding	41	GC19P069316	3.82068	https://www.genecards.org/cgi-bin/carddisp.pl?gene=PGLS
TACR1	Tachykinin Receptor 1	Protein Coding	48	GC02M075162	3.81963	https://www.genecards.org/cgi-bin/carddisp.pl?gene=TACR1
MT-TR	Mitochondrially Encoded TRNA-Arg (CGN)	RNA Gene	13	GCMTP010407	3.81102	https://www.genecards.org/cgi-bin/carddisp.pl?gene=MT-TR
PIP4P1	Phosphatidylinositol-4,5-Bisphosphate 4-Phosphatase 1	Protein Coding	37	GC14M022896	3.81086	https://www.genecards.org/cgi-bin/carddisp.pl?gene=PIP4P1
GFUS	GDP-L-Fucose Synthase	Protein Coding	41	GC08M143673	3.8108	https://www.genecards.org/cgi-bin/carddisp.pl?gene=GFUS
NRAS	NRAS Proto-Oncogene, GTPase	Protein Coding	53	GC01M114704	3.80853	https://www.genecards.org/cgi-bin/carddisp.pl?gene=NRAS
LGALS2	Galectin 2	Protein Coding	42	GC22M037570	3.80457	https://www.genecards.org/cgi-bin/carddisp.pl?gene=LGALS2
ST6GAL2	ST6 Beta-Galactoside Alpha-2,6-Sialyltransferase 2	Protein Coding	42	GC02M106801	3.8029	https://www.genecards.org/cgi-bin/carddisp.pl?gene=ST6GAL2
PPP2R1A	Protein Phosphatase 2 Scaffold Subunit Aalpha	Protein Coding	50	GC19P070335	3.80202	https://www.genecards.org/cgi-bin/carddisp.pl?gene=PPP2R1A
GMPPB	GDP-Mannose Pyrophosphorylase B	Protein Coding	46	GC03M049716	3.79957	https://www.genecards.org/cgi-bin/carddisp.pl?gene=GMPPB
PGM2L1	Phosphoglucomutase 2 Like 1	Protein Coding	39	GC11M074330	3.79496	https://www.genecards.org/cgi-bin/carddisp.pl?gene=PGM2L1
ANGPT2	Angiopoietin 2	Protein Coding	50	GC08M006499	3.78917	https://www.genecards.org/cgi-bin/carddisp.pl?gene=ANGPT2
SESN2	Sestrin 2	Protein Coding	40	GC01P028290	3.78483	https://www.genecards.org/cgi-bin/carddisp.pl?gene=SESN2
SOD3	Superoxide Dismutase 3	Protein Coding	45	GC04P024798	3.77823	https://www.genecards.org/cgi-bin/carddisp.pl?gene=SOD3
EIF4EBP1	Eukaryotic Translation Initiation Factor 4E Binding Protein 1	Protein Coding	49	GC08P038535	3.77752	https://www.genecards.org/cgi-bin/carddisp.pl?gene=EIF4EBP1
GALNT7	Polypeptide N-Acetylgalactosaminyltransferase 7	Protein Coding	41	GC04P173168	3.77313	https://www.genecards.org/cgi-bin/carddisp.pl?gene=GALNT7
GRP	Gastrin Releasing Peptide	Protein Coding	43	GC18P059220	3.7714	https://www.genecards.org/cgi-bin/carddisp.pl?gene=GRP
HSD17B12	Hydroxysteroid 17-Beta Dehydrogenase 12	Protein Coding	43	GC11P043652	3.77023	https://www.genecards.org/cgi-bin/carddisp.pl?gene=HSD17B12
RHCE	Rh Blood Group CcEe Antigens	Protein Coding	42	GC01M025938	3.76989	https://www.genecards.org/cgi-bin/carddisp.pl?gene=RHCE
POMT2	Protein O-Mannosyltransferase 2	Protein Coding	46	GC14M077274	3.76767	https://www.genecards.org/cgi-bin/carddisp.pl?gene=POMT2
GFAP	Glial Fibrillary Acidic Protein	Protein Coding	50	GC17M049916	3.76671	https://www.genecards.org/cgi-bin/carddisp.pl?gene=GFAP
KMT5B	Lysine Methyltransferase 5B	Protein Coding	43	GC11M097198	3.76131	https://www.genecards.org/cgi-bin/carddisp.pl?gene=KMT5B
KCNH2	Potassium Voltage-Gated Channel Subfamily H Member 2	Protein Coding	53	GC07M150944	3.75878	https://www.genecards.org/cgi-bin/carddisp.pl?gene=KCNH2
ADCY10	Adenylate Cyclase 10	Protein Coding	46	GC01M167809	3.75411	https://www.genecards.org/cgi-bin/carddisp.pl?gene=ADCY10
VKORC1L1	Vitamin K Epoxide Reductase Complex Subunit 1 Like 1	Protein Coding	40	GC07P071112	3.74993	https://www.genecards.org/cgi-bin/carddisp.pl?gene=VKORC1L1
SPARC	Secreted Protein Acidic And Cysteine Rich	Protein Coding	52	GC05M151661	3.74986	https://www.genecards.org/cgi-bin/carddisp.pl?gene=SPARC
VIM	Vimentin	Protein Coding	53	GC10P017227	3.74898	https://www.genecards.org/cgi-bin/carddisp.pl?gene=VIM
CPE	Carboxypeptidase E	Protein Coding	48	GC04P165361	3.74272	https://www.genecards.org/cgi-bin/carddisp.pl?gene=CPE
PIK3R2	Phosphoinositide-3-Kinase Regulatory Subunit 2	Protein Coding	52	GC19P018153	3.73991	https://www.genecards.org/cgi-bin/carddisp.pl?gene=PIK3R2
HSPA1A	Heat Shock Protein Family A (Hsp70) Member 1A	Protein Coding	48	GC06P087759	3.73807	https://www.genecards.org/cgi-bin/carddisp.pl?gene=HSPA1A
B3GALNT1	Beta-1,3-N-Acetylgalactosaminyltransferase 1 (Globoside Blood Group)	Protein Coding	43	GC03M161083	3.73621	https://www.genecards.org/cgi-bin/carddisp.pl?gene=B3GALNT1
ATP6V1A	ATPase H+ Transporting V1 Subunit A	Protein Coding	49	GC03P113747	3.73601	https://www.genecards.org/cgi-bin/carddisp.pl?gene=ATP6V1A
SERPING1	Serpin Family G Member 1	Protein Coding	50	GC11P057597	3.73448	https://www.genecards.org/cgi-bin/carddisp.pl?gene=SERPING1
NFKBIA	NFKB Inhibitor Alpha	Protein Coding	52	GC14M035401	3.73331	https://www.genecards.org/cgi-bin/carddisp.pl?gene=NFKBIA
ACAN	Aggrecan	Protein Coding	48	GC15P121030	3.73193	https://www.genecards.org/cgi-bin/carddisp.pl?gene=ACAN
P2RX7	Purinergic Receptor P2X 7	Protein Coding	50	GC12P126599	3.72724	https://www.genecards.org/cgi-bin/carddisp.pl?gene=P2RX7
ATOX1	Antioxidant 1 Copper Chaperone	Protein Coding	43	GC05M151743	3.72452	https://www.genecards.org/cgi-bin/carddisp.pl?gene=ATOX1
GLRX5	Glutaredoxin 5	Protein Coding	42	GC14P095533	3.72432	https://www.genecards.org/cgi-bin/carddisp.pl?gene=GLRX5
MSRA	Methionine Sulfoxide Reductase A	Protein Coding	45	GC08P010054	3.72201	https://www.genecards.org/cgi-bin/carddisp.pl?gene=MSRA
VIP	Vasoactive Intestinal Peptide	Protein Coding	47	GC06P152750	3.72061	https://www.genecards.org/cgi-bin/carddisp.pl?gene=VIP
TFAP2A	Transcription Factor AP-2 Alpha	Protein Coding	49	GC06M010393	3.71918	https://www.genecards.org/cgi-bin/carddisp.pl?gene=TFAP2A
PRNP	Prion Protein	Protein Coding	51	GC20P004686	3.71893	https://www.genecards.org/cgi-bin/carddisp.pl?gene=PRNP
IGFBP6	Insulin Like Growth Factor Binding Protein 6	Protein Coding	46	GC12P053097	3.71197	https://www.genecards.org/cgi-bin/carddisp.pl?gene=IGFBP6
CMAHP	Cytidine Monophospho-N-Acetylneuraminic Acid Hydroxylase, Pseudogene	Pseudogene	26	GC06M025082	3.71065	https://www.genecards.org/cgi-bin/carddisp.pl?gene=CMAHP
U2AF1	U2 Small Nuclear RNA Auxiliary Factor 1	Protein Coding	47	GC21M043092	3.70744	https://www.genecards.org/cgi-bin/carddisp.pl?gene=U2AF1
LAMA2	Laminin Subunit Alpha 2	Protein Coding	47	GC06P128863	3.70297	https://www.genecards.org/cgi-bin/carddisp.pl?gene=LAMA2
GLIS3	GLIS Family Zinc Finger 3	Protein Coding	40	GC09M003816	3.70222	https://www.genecards.org/cgi-bin/carddisp.pl?gene=GLIS3
DOLPP1	Dolichyldiphosphatase 1	Protein Coding	37	GC09P129081	3.70209	https://www.genecards.org/cgi-bin/carddisp.pl?gene=DOLPP1
PAX8	Paired Box 8	Protein Coding	47	GC02M113215	3.70128	https://www.genecards.org/cgi-bin/carddisp.pl?gene=PAX8
UBB	Ubiquitin B	Protein Coding	45	GC17P016380	3.69895	https://www.genecards.org/cgi-bin/carddisp.pl?gene=UBB
PARK7	Parkinsonism Associated Deglycase	Protein Coding	50	GC01P008121	3.69692	https://www.genecards.org/cgi-bin/carddisp.pl?gene=PARK7
CD33	CD33 Molecule	Protein Coding	48	GC19P070285	3.69618	https://www.genecards.org/cgi-bin/carddisp.pl?gene=CD33
RHD	Rh Blood Group D Antigen	Protein Coding	44	GC01P025272	3.69284	https://www.genecards.org/cgi-bin/carddisp.pl?gene=RHD
SPTBN1	Spectrin Beta, Non-Erythrocytic 1	Protein Coding	48	GC02P054456	3.69044	https://www.genecards.org/cgi-bin/carddisp.pl?gene=SPTBN1
DUT	Deoxyuridine Triphosphatase	Protein Coding	45	GC15P048331	3.6829	https://www.genecards.org/cgi-bin/carddisp.pl?gene=DUT
PASK	PAS Domain Containing Serine/Threonine Kinase	Protein Coding	45	GC02M241106	3.68214	https://www.genecards.org/cgi-bin/carddisp.pl?gene=PASK
LARS1	Leucyl-TRNA Synthetase 1	Protein Coding	47	GC05M146114	3.68188	https://www.genecards.org/cgi-bin/carddisp.pl?gene=LARS1
ERN1	Endoplasmic Reticulum To Nucleus Signaling 1	Protein Coding	48	GC17M064039	3.67802	https://www.genecards.org/cgi-bin/carddisp.pl?gene=ERN1
SLC2A6	Solute Carrier Family 2 Member 6	Protein Coding	44	GC09M133471	3.67782	https://www.genecards.org/cgi-bin/carddisp.pl?gene=SLC2A6
HSD17B13	Hydroxysteroid 17-Beta Dehydrogenase 13	Protein Coding	41	GC04M087303	3.67692	https://www.genecards.org/cgi-bin/carddisp.pl?gene=HSD17B13
SPA17	Sperm Autoantigenic Protein 17	Protein Coding	38	GC11P124673	3.67559	https://www.genecards.org/cgi-bin/carddisp.pl?gene=SPA17
HBEGF	Heparin Binding EGF Like Growth Factor	Protein Coding	45	GC05M140332	3.67431	https://www.genecards.org/cgi-bin/carddisp.pl?gene=HBEGF
ENPP3	Ectonucleotide Pyrophosphatase/Phosphodiesterase 3	Protein Coding	46	GC06P131617	3.66897	https://www.genecards.org/cgi-bin/carddisp.pl?gene=ENPP3
MTCH2	Mitochondrial Carrier 2	Protein Coding	42	GC11M047604	3.6658	https://www.genecards.org/cgi-bin/carddisp.pl?gene=MTCH2
NUP160	Nucleoporin 160	Protein Coding	42	GC11M096721	3.66176	https://www.genecards.org/cgi-bin/carddisp.pl?gene=NUP160
SSR3	Signal Sequence Receptor Subunit 3	Protein Coding	40	GC03M156540	3.66097	https://www.genecards.org/cgi-bin/carddisp.pl?gene=SSR3
MMS19	MMS19 Homolog, Cytosolic Iron-Sulfur Assembly Component	Protein Coding	40	GC10M097458	3.65125	https://www.genecards.org/cgi-bin/carddisp.pl?gene=MMS19
MT-ATP8	Mitochondrially Encoded ATP Synthase Membrane Subunit 8	Protein Coding	32	GCMTP008368	3.64889	https://www.genecards.org/cgi-bin/carddisp.pl?gene=MT-ATP8
SELENOP	Selenoprotein P	Protein Coding	38	GC05M042800	3.64875	https://www.genecards.org/cgi-bin/carddisp.pl?gene=SELENOP
DEF6	DEF6 Guanine Nucleotide Exchange Factor	Protein Coding	44	GC06P087878	3.64862	https://www.genecards.org/cgi-bin/carddisp.pl?gene=DEF6
ABHD12	Abhydrolase Domain Containing 12, Lysophospholipase	Protein Coding	45	GC20M025294	3.64814	https://www.genecards.org/cgi-bin/carddisp.pl?gene=ABHD12
GPX3	Glutathione Peroxidase 3	Protein Coding	44	GC05P150997	3.64661	https://www.genecards.org/cgi-bin/carddisp.pl?gene=GPX3
CLEC3B	C-Type Lectin Domain Family 3 Member B	Protein Coding	43	GC03P046951	3.64492	https://www.genecards.org/cgi-bin/carddisp.pl?gene=CLEC3B
WT1	WT1 Transcription Factor	Protein Coding	51	GC11M032365	3.64043	https://www.genecards.org/cgi-bin/carddisp.pl?gene=WT1
PIK3C3	Phosphatidylinositol 3-Kinase Catalytic Subunit Type 3	Protein Coding	51	GC18P041955	3.63883	https://www.genecards.org/cgi-bin/carddisp.pl?gene=PIK3C3
H4C16	H4 Histone 16	Protein Coding	39	GC12M022008	3.63869	https://www.genecards.org/cgi-bin/carddisp.pl?gene=H4C16
HSP90B1	Heat Shock Protein 90 Beta Family Member 1	Protein Coding	50	GC12P103930	3.6378	https://www.genecards.org/cgi-bin/carddisp.pl?gene=HSP90B1
ITGA2	Integrin Subunit Alpha 2	Protein Coding	49	GC05P052989	3.63408	https://www.genecards.org/cgi-bin/carddisp.pl?gene=ITGA2
PLOD2	Procollagen-Lysine,2-Oxoglutarate 5-Dioxygenase 2	Protein Coding	48	GC03M146069	3.63385	https://www.genecards.org/cgi-bin/carddisp.pl?gene=PLOD2
MUTYH	MutY DNA Glycosylase	Protein Coding	48	GC01M045329	3.63376	https://www.genecards.org/cgi-bin/carddisp.pl?gene=MUTYH
DOCK7	Dedicator Of Cytokinesis 7	Protein Coding	45	GC01M062454	3.63108	https://www.genecards.org/cgi-bin/carddisp.pl?gene=DOCK7
YWHAB	Tyrosine 3-Monooxygenase/Tryptophan 5-Monooxygenase Activation Protein Beta	Protein Coding	50	GC20P044885	3.62508	https://www.genecards.org/cgi-bin/carddisp.pl?gene=YWHAB
GRIN1	Glutamate Ionotropic Receptor NMDA Type Subunit 1	Protein Coding	54	GC09P137146	3.62503	https://www.genecards.org/cgi-bin/carddisp.pl?gene=GRIN1
CSNK2A1	Casein Kinase 2 Alpha 1	Protein Coding	53	GC20M000472	3.6242	https://www.genecards.org/cgi-bin/carddisp.pl?gene=CSNK2A1
ACSS1	Acyl-CoA Synthetase Short Chain Family Member 1	Protein Coding	43	GC20M024986	3.62257	https://www.genecards.org/cgi-bin/carddisp.pl?gene=ACSS1
AP1S1	Adaptor Related Protein Complex 1 Subunit Sigma 1	Protein Coding	41	GC07P101154	3.62128	https://www.genecards.org/cgi-bin/carddisp.pl?gene=AP1S1
CTPS1	CTP Synthase 1	Protein Coding	50	GC01P040979	3.62065	https://www.genecards.org/cgi-bin/carddisp.pl?gene=CTPS1
POFUT2	Protein O-Fucosyltransferase 2	Protein Coding	41	GC21M045263	3.62051	https://www.genecards.org/cgi-bin/carddisp.pl?gene=POFUT2
PSMB4	Proteasome 20S Subunit Beta 4	Protein Coding	47	GC01P151372	3.62029	https://www.genecards.org/cgi-bin/carddisp.pl?gene=PSMB4
F2R	Coagulation Factor II Thrombin Receptor	Protein Coding	50	GC05P076716	3.61674	https://www.genecards.org/cgi-bin/carddisp.pl?gene=F2R
APCS	Amyloid P Component, Serum	Protein Coding	46	GC01P159587	3.6155	https://www.genecards.org/cgi-bin/carddisp.pl?gene=APCS
SCT	Secretin	Protein Coding	38	GC11M000626	3.61516	https://www.genecards.org/cgi-bin/carddisp.pl?gene=SCT
B4GALT4	Beta-1,4-Galactosyltransferase 4	Protein Coding	42	GC03M119211	3.6144	https://www.genecards.org/cgi-bin/carddisp.pl?gene=B4GALT4
CLCN5	Chloride Voltage-Gated Channel 5	Protein Coding	46	GC0XP049922	3.61248	https://www.genecards.org/cgi-bin/carddisp.pl?gene=CLCN5
KCNB1	Potassium Voltage-Gated Channel Subfamily B Member 1	Protein Coding	50	GC20M049293	3.61137	https://www.genecards.org/cgi-bin/carddisp.pl?gene=KCNB1
COPB1	COPI Coat Complex Subunit Beta 1	Protein Coding	43	GC11M014436	3.61	https://www.genecards.org/cgi-bin/carddisp.pl?gene=COPB1
CASD1	CAS1 Domain Containing 1	Protein Coding	38	GC07P094509	3.60972	https://www.genecards.org/cgi-bin/carddisp.pl?gene=CASD1
MAP3K5	Mitogen-Activated Protein Kinase Kinase Kinase 5	Protein Coding	50	GC06M136557	3.6088	https://www.genecards.org/cgi-bin/carddisp.pl?gene=MAP3K5
FKRP	Fukutin Related Protein	Protein Coding	43	GC19P070028	3.60815	https://www.genecards.org/cgi-bin/carddisp.pl?gene=FKRP
CIITA	Class II Major Histocompatibility Complex Transactivator	Protein Coding	46	GC16P012924	3.60167	https://www.genecards.org/cgi-bin/carddisp.pl?gene=CIITA
CASP9	Caspase 9	Protein Coding	49	GC01M015491	3.60114	https://www.genecards.org/cgi-bin/carddisp.pl?gene=CASP9
SEMA4D	Semaphorin 4D	Protein Coding	50	GC09M089360	3.59884	https://www.genecards.org/cgi-bin/carddisp.pl?gene=SEMA4D
TRIB3	Tribbles Pseudokinase 3	Protein Coding	45	GC20P000361	3.59615	https://www.genecards.org/cgi-bin/carddisp.pl?gene=TRIB3
KLRK1	Killer Cell Lectin Like Receptor K1	Protein Coding	44	GC12M021843	3.59572	https://www.genecards.org/cgi-bin/carddisp.pl?gene=KLRK1
IL2RB	Interleukin 2 Receptor Subunit Beta	Protein Coding	52	GC22M059411	3.5953	https://www.genecards.org/cgi-bin/carddisp.pl?gene=IL2RB
CDH2	Cadherin 2	Protein Coding	55	GC18M027950	3.59261	https://www.genecards.org/cgi-bin/carddisp.pl?gene=CDH2
NCAM1	Neural Cell Adhesion Molecule 1	Protein Coding	51	GC11P112961	3.58965	https://www.genecards.org/cgi-bin/carddisp.pl?gene=NCAM1
ATP5F1B	ATP Synthase F1 Subunit Beta	Protein Coding	44	GC12M056973	3.5888	https://www.genecards.org/cgi-bin/carddisp.pl?gene=ATP5F1B
AOPEP	Aminopeptidase O (Putative)	Protein Coding	41	GC09P094728	3.5832	https://www.genecards.org/cgi-bin/carddisp.pl?gene=AOPEP
MSH2	MutS Homolog 2	Protein Coding	52	GC02P047403	3.58124	https://www.genecards.org/cgi-bin/carddisp.pl?gene=MSH2
PKHD1	PKHD1 Ciliary IPT Domain Containing Fibrocystin/Polyductin	Protein Coding	41	GC06M069563	3.57863	https://www.genecards.org/cgi-bin/carddisp.pl?gene=PKHD1
RHOA	Ras Homolog Family Member A	Protein Coding	52	GC03M049359	3.5756	https://www.genecards.org/cgi-bin/carddisp.pl?gene=RHOA
UBA52	Ubiquitin A-52 Residue Ribosomal Protein Fusion Product 1	Protein Coding	42	GC19P018563	3.57501	https://www.genecards.org/cgi-bin/carddisp.pl?gene=UBA52
MIR212	MicroRNA 212	RNA Gene	23	GC17M002050	3.57138	https://www.genecards.org/cgi-bin/carddisp.pl?gene=MIR212
SFXN1	Sideroflexin 1	Protein Coding	41	GC05P175477	3.57007	https://www.genecards.org/cgi-bin/carddisp.pl?gene=SFXN1
SLC1A5	Solute Carrier Family 1 Member 5	Protein Coding	47	GC19M068072	3.56547	https://www.genecards.org/cgi-bin/carddisp.pl?gene=SLC1A5
PAPPA	Pappalysin 1	Protein Coding	45	GC09P119285	3.56398	https://www.genecards.org/cgi-bin/carddisp.pl?gene=PAPPA
COLEC11	Collectin Subfamily Member 11	Protein Coding	45	GC02P003594	3.56084	https://www.genecards.org/cgi-bin/carddisp.pl?gene=COLEC11
MICOS13	Mitochondrial Contact Site And Cristae Organizing System Subunit 13	Protein Coding	37	GC19M006202	3.55916	https://www.genecards.org/cgi-bin/carddisp.pl?gene=MICOS13
CFP	Complement Factor Properdin	Protein Coding	45	GC0XM047624	3.55802	https://www.genecards.org/cgi-bin/carddisp.pl?gene=CFP
ALPI	Alkaline Phosphatase, Intestinal	Protein Coding	49	GC02P232456	3.55773	https://www.genecards.org/cgi-bin/carddisp.pl?gene=ALPI
TRPV4	Transient Receptor Potential Cation Channel Subfamily V Member 4	Protein Coding	51	GC12M109783	3.55746	https://www.genecards.org/cgi-bin/carddisp.pl?gene=TRPV4
MGAM2	Maltase-Glucoamylase 2 (Putative)	Protein Coding	23	GC07P149609	3.55185	https://www.genecards.org/cgi-bin/carddisp.pl?gene=MGAM2
CBL	Cbl Proto-Oncogene	Protein Coding	54	GC11P119206	3.54246	https://www.genecards.org/cgi-bin/carddisp.pl?gene=CBL
GNPTG	N-Acetylglucosamine-1-Phosphate Transferase Subunit Gamma	Protein Coding	41	GC16P001351	3.54237	https://www.genecards.org/cgi-bin/carddisp.pl?gene=GNPTG
XIAP	X-Linked Inhibitor Of Apoptosis	Protein Coding	54	GC0XP123859	3.54116	https://www.genecards.org/cgi-bin/carddisp.pl?gene=XIAP
GLUD2	Glutamate Dehydrogenase 2	Protein Coding	45	GC0XP121047	3.53845	https://www.genecards.org/cgi-bin/carddisp.pl?gene=GLUD2
NUP93	Nucleoporin 93	Protein Coding	44	GC16P057102	3.53476	https://www.genecards.org/cgi-bin/carddisp.pl?gene=NUP93
GP1BA	Glycoprotein Ib Platelet Subunit Alpha	Protein Coding	50	GC17P004932	3.5346	https://www.genecards.org/cgi-bin/carddisp.pl?gene=GP1BA
LHB	Luteinizing Hormone Subunit Beta	Protein Coding	43	GC19M049015	3.52927	https://www.genecards.org/cgi-bin/carddisp.pl?gene=LHB
LSS	Lanosterol Synthase	Protein Coding	47	GC21M051068	3.52703	https://www.genecards.org/cgi-bin/carddisp.pl?gene=LSS
HEXD	Hexosaminidase D	Protein Coding	34	GC17P082419	3.52572	https://www.genecards.org/cgi-bin/carddisp.pl?gene=HEXD
DTYMK	Deoxythymidylate Kinase	Protein Coding	46	GC02M241675	3.52411	https://www.genecards.org/cgi-bin/carddisp.pl?gene=DTYMK
NIDDM2	Non Insulin Dependent Diabetes Mellitus 2	Genetic Locus	4	GC12U990063	3.52388	https://www.genecards.org/cgi-bin/carddisp.pl?gene=NIDDM2
FFAR2	Free Fatty Acid Receptor 2	Protein Coding	46	GC19P069626	3.52066	https://www.genecards.org/cgi-bin/carddisp.pl?gene=FFAR2
PRKACG	Protein Kinase CAMP-Activated Catalytic Subunit Gamma	Protein Coding	49	GC09M069041	3.51968	https://www.genecards.org/cgi-bin/carddisp.pl?gene=PRKACG
LMNB1	Lamin B1	Protein Coding	48	GC05P126776	3.5175	https://www.genecards.org/cgi-bin/carddisp.pl?gene=LMNB1
TSC1	TSC Complex Subunit 1	Protein Coding	50	GC09M132891	3.51641	https://www.genecards.org/cgi-bin/carddisp.pl?gene=TSC1
H19	H19 Imprinted Maternally Expressed Transcript	RNA Gene	30	GC11M001995	3.51268	https://www.genecards.org/cgi-bin/carddisp.pl?gene=H19
PRKG1	Protein Kinase CGMP-Dependent 1	Protein Coding	54	GC10P050991	3.50555	https://www.genecards.org/cgi-bin/carddisp.pl?gene=PRKG1
CLEC11A	C-Type Lectin Domain Containing 11A	Protein Coding	41	GC19P050723	3.5047	https://www.genecards.org/cgi-bin/carddisp.pl?gene=CLEC11A
IGFALS	Insulin Like Growth Factor Binding Protein Acid Labile Subunit	Protein Coding	46	GC16M001790	3.5042	https://www.genecards.org/cgi-bin/carddisp.pl?gene=IGFALS
CSTB	Cystatin B	Protein Coding	50	GC21M043772	3.50258	https://www.genecards.org/cgi-bin/carddisp.pl?gene=CSTB
ADGRL1	Adhesion G Protein-Coupled Receptor L1	Protein Coding	41	GC19M014147	3.50178	https://www.genecards.org/cgi-bin/carddisp.pl?gene=ADGRL1
FARSB	Phenylalanyl-TRNA Synthetase Subunit Beta	Protein Coding	48	GC02M222570	3.50112	https://www.genecards.org/cgi-bin/carddisp.pl?gene=FARSB
IRX3	Iroquois Homeobox 3	Protein Coding	41	GC16M054283	3.50063	https://www.genecards.org/cgi-bin/carddisp.pl?gene=IRX3
BMPR1A	Bone Morphogenetic Protein Receptor Type 1A	Protein Coding	53	GC10P093501	3.49964	https://www.genecards.org/cgi-bin/carddisp.pl?gene=BMPR1A
PDE3B	Phosphodiesterase 3B	Protein Coding	46	GC11P014643	3.49928	https://www.genecards.org/cgi-bin/carddisp.pl?gene=PDE3B
ENG	Endoglin	Protein Coding	51	GC09M127815	3.49813	https://www.genecards.org/cgi-bin/carddisp.pl?gene=ENG
COLEC10	Collectin Subfamily Member 10	Protein Coding	43	GC08P118952	3.49659	https://www.genecards.org/cgi-bin/carddisp.pl?gene=COLEC10
CNR2	Cannabinoid Receptor 2	Protein Coding	47	GC01M023870	3.49623	https://www.genecards.org/cgi-bin/carddisp.pl?gene=CNR2
LMAN2	Lectin, Mannose Binding 2	Protein Coding	42	GC05M178017	3.49388	https://www.genecards.org/cgi-bin/carddisp.pl?gene=LMAN2
FOXC2	Forkhead Box C2	Protein Coding	45	GC16P086587	3.49368	https://www.genecards.org/cgi-bin/carddisp.pl?gene=FOXC2
GCNT4	Glucosaminyl (N-Acetyl) Transferase 4	Protein Coding	37	GC05M075025	3.49362	https://www.genecards.org/cgi-bin/carddisp.pl?gene=GCNT4
DLK1	Delta Like Non-Canonical Notch Ligand 1	Protein Coding	47	GC14P110229	3.49344	https://www.genecards.org/cgi-bin/carddisp.pl?gene=DLK1
PSEN2	Presenilin 2	Protein Coding	52	GC01P226870	3.49323	https://www.genecards.org/cgi-bin/carddisp.pl?gene=PSEN2
IMMT	Inner Membrane Mitochondrial Protein	Protein Coding	43	GC02M086144	3.49174	https://www.genecards.org/cgi-bin/carddisp.pl?gene=IMMT
ZP3	Zona Pellucida Glycoprotein 3	Protein Coding	45	GC07P076415	3.48662	https://www.genecards.org/cgi-bin/carddisp.pl?gene=ZP3
RHO	Rhodopsin	Protein Coding	51	GC03P134603	3.48468	https://www.genecards.org/cgi-bin/carddisp.pl?gene=RHO
PSAT1	Phosphoserine Aminotransferase 1	Protein Coding	50	GC09P078297	3.48257	https://www.genecards.org/cgi-bin/carddisp.pl?gene=PSAT1
PPP1R3D	Protein Phosphatase 1 Regulatory Subunit 3D	Protein Coding	36	GC20M059936	3.48024	https://www.genecards.org/cgi-bin/carddisp.pl?gene=PPP1R3D
IL3	Interleukin 3	Protein Coding	47	GC05P132060	3.47665	https://www.genecards.org/cgi-bin/carddisp.pl?gene=IL3
TGFBR1	Transforming Growth Factor Beta Receptor 1	Protein Coding	56	GC09P099104	3.47543	https://www.genecards.org/cgi-bin/carddisp.pl?gene=TGFBR1
LRCH2	Leucine Rich Repeats And Calponin Homology Domain Containing 2	Protein Coding	32	GC0XM115113	3.47428	https://www.genecards.org/cgi-bin/carddisp.pl?gene=LRCH2
IDDM8	Insulin Dependent Diabetes Mellitus 8	Genetic Locus	5	GC06U990066	3.47225	https://www.genecards.org/cgi-bin/carddisp.pl?gene=IDDM8
IDDM11	Insulin Dependent Diabetes Mellitus 11	Genetic Locus	4	GC14U990028	3.47225	https://www.genecards.org/cgi-bin/carddisp.pl?gene=IDDM11
IDDM3	Insulin Dependent Diabetes Mellitus 3	Genetic Locus	4	GC15U990027	3.47225	https://www.genecards.org/cgi-bin/carddisp.pl?gene=IDDM3
IDDM4	Insulin Dependent Diabetes Mellitus 4	Genetic Locus	4	GC11U990066	3.47225	https://www.genecards.org/cgi-bin/carddisp.pl?gene=IDDM4
IDDM6	Insulin Dependent Diabetes Mellitus 6	Genetic Locus	4	GC18U990019	3.47225	https://www.genecards.org/cgi-bin/carddisp.pl?gene=IDDM6
IDDM13	Insulin Dependent Diabetes Mellitus 13	Genetic Locus	3	GC02U990055	3.47225	https://www.genecards.org/cgi-bin/carddisp.pl?gene=IDDM13
IDDM15	Insulin Dependent Diabetes Mellitus 15	Genetic Locus	3	GC06U990067	3.47225	https://www.genecards.org/cgi-bin/carddisp.pl?gene=IDDM15
IDDM17	Insulin Dependent Diabetes Mellitus 17	Genetic Locus	3	GC10U990068	3.47225	https://www.genecards.org/cgi-bin/carddisp.pl?gene=IDDM17
IDDM7	Insulin Dependent Diabetes Mellitus 7	Genetic Locus	3	GC02U990053	3.47225	https://www.genecards.org/cgi-bin/carddisp.pl?gene=IDDM7
IDDM18	Insulin Dependent Diabetes Mellitus 18	Genetic Locus	2	GC05U900019	3.47225	https://www.genecards.org/cgi-bin/carddisp.pl?gene=IDDM18
IDDM23	Diabetes Mellitus, Insulin-Dependent, 23	Genetic Locus	2	GC04U901034	3.47225	https://www.genecards.org/cgi-bin/carddisp.pl?gene=IDDM23
IDDM24	Diabetes Mellitus, Insulin-Dependent, 24	Genetic Locus	2	GC10U901219	3.47225	https://www.genecards.org/cgi-bin/carddisp.pl?gene=IDDM24
SNX10	Sorting Nexin 10	Protein Coding	42	GC07P026291	3.47208	https://www.genecards.org/cgi-bin/carddisp.pl?gene=SNX10
DDAH2	Dimethylarginine Dimethylaminohydrolase 2	Protein Coding	45	GC06M031727	3.46972	https://www.genecards.org/cgi-bin/carddisp.pl?gene=DDAH2
GAL3ST3	Galactose-3-O-Sulfotransferase 3	Protein Coding	37	GC11M066040	3.46895	https://www.genecards.org/cgi-bin/carddisp.pl?gene=GAL3ST3
MASP1	MBL Associated Serine Protease 1	Protein Coding	51	GC03M187216	3.46731	https://www.genecards.org/cgi-bin/carddisp.pl?gene=MASP1
ST8SIA6	ST8 Alpha-N-Acetyl-Neuraminide Alpha-2,8-Sialyltransferase 6	Protein Coding	37	GC10M017315	3.46568	https://www.genecards.org/cgi-bin/carddisp.pl?gene=ST8SIA6
ATP6V1E1	ATPase H+ Transporting V1 Subunit E1	Protein Coding	48	GC22M017592	3.46509	https://www.genecards.org/cgi-bin/carddisp.pl?gene=ATP6V1E1
ACSL5	Acyl-CoA Synthetase Long Chain Family Member 5	Protein Coding	45	GC10P112374	3.46032	https://www.genecards.org/cgi-bin/carddisp.pl?gene=ACSL5
RIPK1	Receptor Interacting Serine/Threonine Kinase 1	Protein Coding	51	GC06P003313	3.45973	https://www.genecards.org/cgi-bin/carddisp.pl?gene=RIPK1
CERS2	Ceramide Synthase 2	Protein Coding	44	GC01M150960	3.45932	https://www.genecards.org/cgi-bin/carddisp.pl?gene=CERS2
AGTR2	Angiotensin II Receptor Type 2	Protein Coding	48	GC0XP116170	3.45586	https://www.genecards.org/cgi-bin/carddisp.pl?gene=AGTR2
FCN3	Ficolin 3	Protein Coding	47	GC01M027962	3.45568	https://www.genecards.org/cgi-bin/carddisp.pl?gene=FCN3
DCAF8	DDB1 And CUL4 Associated Factor 8	Protein Coding	41	GC01M160215	3.45436	https://www.genecards.org/cgi-bin/carddisp.pl?gene=DCAF8
GPC4	Glypican 4	Protein Coding	47	GC0XM133300	3.4531	https://www.genecards.org/cgi-bin/carddisp.pl?gene=GPC4
SAMHD1	SAM And HD Domain Containing Deoxynucleoside Triphosphate Triphosphohydrolase 1	Protein Coding	45	GC20M036890	3.45154	https://www.genecards.org/cgi-bin/carddisp.pl?gene=SAMHD1
IPMK	Inositol Polyphosphate Multikinase	Protein Coding	40	GC10M058191	3.4494	https://www.genecards.org/cgi-bin/carddisp.pl?gene=IPMK
PRDM16	PR/SET Domain 16	Protein Coding	48	GC01P004195	3.448	https://www.genecards.org/cgi-bin/carddisp.pl?gene=PRDM16
SLC25A2	Solute Carrier Family 25 Member 2	Protein Coding	38	GC05M141302	3.44781	https://www.genecards.org/cgi-bin/carddisp.pl?gene=SLC25A2
ARSG	Arylsulfatase G	Protein Coding	45	GC17P068259	3.44534	https://www.genecards.org/cgi-bin/carddisp.pl?gene=ARSG
ITGB3	Integrin Subunit Beta 3	Protein Coding	55	GC17P058846	3.44188	https://www.genecards.org/cgi-bin/carddisp.pl?gene=ITGB3
NPM1	Nucleophosmin 1	Protein Coding	53	GC05P171387	3.44178	https://www.genecards.org/cgi-bin/carddisp.pl?gene=NPM1
NOD2	Nucleotide Binding Oligomerization Domain Containing 2	Protein Coding	50	GC16P050693	3.44091	https://www.genecards.org/cgi-bin/carddisp.pl?gene=NOD2
HS2ST1	Heparan Sulfate 2-O-Sulfotransferase 1	Protein Coding	45	GC01P086914	3.43833	https://www.genecards.org/cgi-bin/carddisp.pl?gene=HS2ST1
BANF1	BAF Nuclear Assembly Factor 1	Protein Coding	44	GC11P066002	3.43696	https://www.genecards.org/cgi-bin/carddisp.pl?gene=BANF1
MIR200C	MicroRNA 200c	RNA Gene	26	GC12P022384	3.4359	https://www.genecards.org/cgi-bin/carddisp.pl?gene=MIR200C
FARSA	Phenylalanyl-TRNA Synthetase Subunit Alpha	Protein Coding	44	GC19M012922	3.43336	https://www.genecards.org/cgi-bin/carddisp.pl?gene=FARSA
SOX9	SRY-Box Transcription Factor 9	Protein Coding	48	GC17P072121	3.43142	https://www.genecards.org/cgi-bin/carddisp.pl?gene=SOX9
TGFBR2	Transforming Growth Factor Beta Receptor 2	Protein Coding	54	GC03P030623	3.42906	https://www.genecards.org/cgi-bin/carddisp.pl?gene=TGFBR2
GMPPA	GDP-Mannose Pyrophosphorylase A	Protein Coding	43	GC02P219498	3.42814	https://www.genecards.org/cgi-bin/carddisp.pl?gene=GMPPA
GMDS	GDP-Mannose 4,6-Dehydratase	Protein Coding	44	GC06M001624	3.4224	https://www.genecards.org/cgi-bin/carddisp.pl?gene=GMDS
PRPS1L1	Phosphoribosyl Pyrophosphate Synthetase 1 Like 1	Protein Coding	40	GC07M018026	3.42183	https://www.genecards.org/cgi-bin/carddisp.pl?gene=PRPS1L1
SMAD3	SMAD Family Member 3	Protein Coding	54	GC15P067063	3.42157	https://www.genecards.org/cgi-bin/carddisp.pl?gene=SMAD3
TJP2	Tight Junction Protein 2	Protein Coding	47	GC09P069121	3.41659	https://www.genecards.org/cgi-bin/carddisp.pl?gene=TJP2
DCDC2	Doublecortin Domain Containing 2	Protein Coding	42	GC06M024171	3.41345	https://www.genecards.org/cgi-bin/carddisp.pl?gene=DCDC2
NHLRC2	NHL Repeat Containing 2	Protein Coding	40	GC10P113854	3.41102	https://www.genecards.org/cgi-bin/carddisp.pl?gene=NHLRC2
TGFA	Transforming Growth Factor Alpha	Protein Coding	49	GC02M070447	3.40982	https://www.genecards.org/cgi-bin/carddisp.pl?gene=TGFA
LRP8	LDL Receptor Related Protein 8	Protein Coding	45	GC01M053243	3.40827	https://www.genecards.org/cgi-bin/carddisp.pl?gene=LRP8
SLC26A2	Solute Carrier Family 26 Member 2	Protein Coding	47	GC05P149944	3.40312	https://www.genecards.org/cgi-bin/carddisp.pl?gene=SLC26A2
EFL1	Elongation Factor Like GTPase 1	Protein Coding	40	GC15M119022	3.39717	https://www.genecards.org/cgi-bin/carddisp.pl?gene=EFL1
DKC1	Dyskerin Pseudouridine Synthase 1	Protein Coding	49	GC0XP154762	3.3958	https://www.genecards.org/cgi-bin/carddisp.pl?gene=DKC1
SEC23B	SEC23 Homolog B, COPII Coat Complex Component	Protein Coding	45	GC20P018507	3.39507	https://www.genecards.org/cgi-bin/carddisp.pl?gene=SEC23B
[truncated: 229 more rows]
