# Supplementary material for: Whole‐transcriptome defines novel glucose metabolic subtypes in colorectal cancer
Source: J Cell Mol Med. 2023 Dec 20;28(5):e18065. doi: 10.1111/jcmm.18065 (PMC10902307; doi:10.1111/jcmm.18065)
Supplement: Supplementary file 3 — Table S2: [file JCMM-28-e18065-s002.xlsx]

## Sheet: 202 prognosis genes in CRC
Column1	HR	z	pvalue	lower	upper
CHST8	1.19698	4.30067	1.7028e-05	1.10281	1.2992
AVP	1.19943	4.15681	3.22726e-05	1.10087	1.30681
PTH1R	1.25365	4.00516	6.19768e-05	1.12236	1.40029
GABRD	1.31259	3.98724	6.68476e-05	1.14831	1.50036
TFAP2B	1.18212	3.96886	7.22178e-05	1.08837	1.28393
GIP	1.19824	3.84808	0.000119048	1.09279	1.31386
PMM2	0.671136	-3.76787	0.000164648	0.545408	0.825848
DLAT	0.727085	-3.57863	0.000345403	0.610629	0.865751
FNDC5	1.27123	3.55341	0.000380276	1.11362	1.45115
GRP	1.36751	3.48297	0.000495876	1.14667	1.63087
TIMP1	1.40576	3.45411	0.000552108	1.15873	1.70545
AQP7	1.33094	3.38396	0.000714494	1.12784	1.57062
HSPA1A	1.33892	3.35925	0.00078155	1.12927	1.58749
ENO3	1.32224	3.32137	0.00089578	1.12131	1.55918
FDFT1	0.732342	-3.30648	0.000944771	0.608865	0.88086
PCSK2	1.18298	3.29819	0.000973107	1.07056	1.30721
ALPP	1.24318	3.27108	0.00107138	1.09117	1.41637
PRTN3	1.32802	3.20108	0.00136914	1.11627	1.57993
DEF6	1.39948	3.19097	0.00141794	1.13844	1.72038
PALB2	0.742144	-3.18282	0.0014585	0.61764	0.891746
KCNJ8	1.31025	3.16278	0.00156272	1.10823	1.5491
GAMT	1.23012	3.08415	0.00204136	1.07842	1.40316
NGLY1	0.758577	-3.07242	0.00212332	0.635988	0.904796
NGF	1.2446	3.05716	0.00223446	1.0817	1.43204
CTSD	1.42133	3.04941	0.0022929	1.13384	1.78171
TERT	1.27841	3.02128	0.00251708	1.09011	1.49922
ANGPTL4	1.2897	2.99008	0.00278901	1.0916	1.52374
GPX3	1.28372	2.97812	0.0029002	1.08914	1.51306
SLC2A3	1.29953	2.96589	0.00301809	1.09293	1.54519
CHST14	1.33426	2.95487	0.00312803	1.10197	1.61553
CDKN2A	1.25914	2.90238	0.00370337	1.07769	1.47114
MUC16	1.17854	2.88813	0.0038754	1.05421	1.31754
AOC3	1.29152	2.86471	0.00417392	1.08415	1.53856
CTNNB1	0.76867	-2.86336	0.00419178	0.641991	0.920345
GSR	0.772932	-2.86168	0.00421408	0.647932	0.922048
TRPV4	1.26163	2.8573	0.0042726	1.07572	1.47968
POFUT2	1.31229	2.84666	0.00441808	1.08834	1.58232
SLC39A8	0.778579	-2.84641	0.00442152	0.655325	0.925015
H19	1.25212	2.82714	0.00469653	1.0714	1.46332
BDNF	1.22261	2.8228	0.00476069	1.06336	1.40571
ADAMTS13	1.25865	2.81013	0.00495212	1.07207	1.4777
RFT1	0.763263	-2.80984	0.00495654	0.632172	0.921538
DRD4	1.27324	2.80829	0.00498056	1.0757	1.50705
PPARGC1B	0.745312	-2.8012	0.00509133	0.606756	0.915507
IGFBP3	1.30373	2.8006	0.00510082	1.08287	1.56964
AGRN	1.3339	2.79387	0.0052082	1.0898	1.63268
NPPB	1.21358	2.79097	0.00525509	1.05933	1.3903
PGM2	0.782101	-2.78666	0.00532537	0.657946	0.929683
PDSS2	0.766663	-2.76811	0.00563829	0.635183	0.92536
HTR2C	1.19991	2.74875	0.00598236	1.05369	1.36642
ACOX1	0.764005	-2.74682	0.00601753	0.630494	0.925788
ACAT2	0.766015	-2.74237	0.00609977	0.633144	0.926771
HMGCR	0.780901	-2.74189	0.00610876	0.654366	0.931903
CCDC115	1.31152	2.73985	0.00614681	1.08025	1.5923
HSPA8	0.807528	-2.73866	0.00616909	0.692968	0.941026
NOS2	0.760629	-2.73533	0.00623187	0.625213	0.925373
MAN2C1	1.28733	2.73335	0.00626935	1.07408	1.54291
FTCD	1.10634	2.72412	0.00644724	1.02875	1.18978
BRCA1	0.766659	-2.70455	0.00683977	0.632374	0.929459
LAMA2	1.25281	2.69747	0.00698688	1.06356	1.47572
FABP4	1.23137	2.68097	0.00734102	1.05757	1.43374
CLU	1.2576	2.67403	0.00749453	1.06312	1.48766
POMC	1.24035	2.66551	0.00768721	1.05867	1.45321
NR1H2	1.37752	2.65485	0.00793442	1.08745	1.74496
FUT4	0.777329	-2.63595	0.0083903	0.644561	0.937445
PLA2G5	1.22371	2.63021	0.00853322	1.05279	1.42238
CRY2	1.27201	2.6231	0.00871332	1.06271	1.52254
ASAH1	0.784999	-2.61026	0.0090474	0.654531	0.941475
SPA17	0.761634	-2.60747	0.00912154	0.620666	0.934619
CPT2	0.784017	-2.59853	0.00936231	0.652559	0.941958
GYG2	0.792354	-2.57704	0.009965	0.663808	0.945793
HDAC3	0.793596	-2.57362	0.010064	0.665486	0.946369
IDUA	1.27208	2.56831	0.0102195	1.05866	1.52852
CDIPT	1.31539	2.55789	0.010531	1.06618	1.62285
PFKFB1	1.14743	2.5514	0.0107291	1.03239	1.27529
MGP	1.26772	2.54888	0.010807	1.05634	1.5214
DHFR	0.783689	-2.54634	0.0108859	0.649627	0.945416
DGKB	1.16528	2.52857	0.0114529	1.035	1.31197
ABCD1	1.26177	2.52759	0.011485	1.0536	1.51106
MMP3	0.793176	-2.5139	0.0119404	0.662083	0.950224
TNFRSF11A	0.791739	-2.50105	0.0123826	0.659334	0.950734
PRPS2	0.793771	-2.47602	0.0132857	0.661144	0.953003
SLC2A6	1.24257	2.46903	0.0135479	1.0458	1.47637
AMH	1.24482	2.46263	0.0137924	1.04571	1.48183
SLC39A14	0.800672	-2.44477	0.0144946	0.669968	0.956874
HSD3B7	1.26716	2.42982	0.0151062	1.04685	1.53383
VIPAS39	1.27522	2.41147	0.0158883	1.04657	1.55382
PGM5	1.23263	2.40932	0.0159822	1.03978	1.46125
RARA	1.17867	2.40826	0.0160288	1.03107	1.3474
MAT1A	1.18129	2.39543	0.0166007	1.03075	1.35381
IDE	0.790237	-2.39346	0.0166903	0.651677	0.958257
COX6A2	1.14587	2.39067	0.0168178	1.02483	1.28119
BCHE	1.17128	2.38719	0.0169778	1.0287	1.33362
CDH1	0.810941	-2.38323	0.0171614	0.682563	0.963466
APOD	1.23172	2.37884	0.0173673	1.03738	1.46247
HEXB	0.800002	-2.37324	0.0176329	0.665361	0.961887
NAT2	0.802145	-2.36418	0.01807	0.668153	0.963007
LHB	1.19916	2.35568	0.018489	1.03098	1.39477
ACADL	1.12149	2.35437	0.018554	1.01939	1.23381
SLC35D1	0.800764	-2.35288	0.0186285	0.665462	0.963576
MMAA	0.791565	-2.34879	0.0188343	0.651296	0.962044
CANX	0.809076	-2.34677	0.018937	0.677866	0.965682
SERPINE1	1.22609	2.34375	0.0190908	1.03394	1.45394
ADCYAP1	1.24232	2.34355	0.0191011	1.03615	1.48951
NOTCH3	1.24243	2.32861	0.0198799	1.03496	1.49149
HSD17B4	0.809935	-2.32318	0.0201696	0.677975	0.96758
CD36	1.22246	2.32067	0.0203048	1.03171	1.44848
TGFA	1.26129	2.31523	0.0206003	1.03626	1.53519
SORT1	0.80737	-2.31064	0.0208525	0.673361	0.968047
STX1A	1.1991	2.31038	0.0208669	1.02792	1.39878
KCNB1	1.17391	2.3016	0.0213575	1.02409	1.34566
LCAT	1.19518	2.28815	0.0221285	1.0259	1.3924
HMMR	0.805446	-2.28812	0.0221306	0.669189	0.969447
PLCB4	0.814455	-2.28766	0.0221573	0.683127	0.971029
ALDH1A1	1.22467	2.28658	0.0222202	1.02937	1.45701
CACNA1F	1.17537	2.28281	0.0224418	1.02312	1.35029
MAPK1	0.837656	-2.2764	0.0228219	0.719161	0.975676
SERPING1	1.22633	2.27268	0.0230457	1.02847	1.46224
MOGS	1.3456	2.26351	0.0236045	1.04061	1.73999
GLB1	0.805741	-2.26139	0.0237353	0.668182	0.971621
ASPA	1.22022	2.24195	0.0249648	1.02535	1.45212
IL13	0.567011	-2.24036	0.0250677	0.345161	0.931452
TMEM165	0.800268	-2.22787	0.0258894	0.65782	0.973563
GLA	0.80881	-2.22514	0.0260716	0.670928	0.975029
WRN	0.80177	-2.22167	0.0263059	0.659784	0.974311
UQCRC2	0.81966	-2.21873	0.026505	0.687607	0.977074
CHDH	0.82725	-2.21358	0.0268577	0.699375	0.978506
B3GALT4	1.24737	2.21328	0.0268786	1.02562	1.51705
CHST13	1.2045	2.21217	0.0269552	1.02144	1.42037
BRCA2	0.779025	-2.1998	0.0278211	0.62363	0.973142
CHSY3	1.19001	2.19222	0.0283633	1.0186	1.39025
GLCE	0.813585	-2.18588	0.0288242	0.676186	0.978903
AGTR1	1.14776	2.1814	0.029154	1.01409	1.29905
SLC22A5	0.805712	-2.18096	0.0291861	0.663539	0.978347
ABCD3	0.819066	-2.17672	0.0295012	0.684336	0.980321
FLT1	1.21781	2.17379	0.0297211	1.01957	1.45459
ALG1	0.814237	-2.17165	0.029882	0.676397	0.980167
DDIT3	1.2098	2.16565	0.0303378	1.01825	1.43739
GNMT	1.11689	2.1593	0.0308272	1.01026	1.23477
STAT3	0.820787	-2.15849	0.0308894	0.68604	0.981999
CHST12	1.21829	2.15757	0.0309612	1.01825	1.45763
PPARGC1A	0.803613	-2.15508	0.031156	0.658704	0.9804
GAA	1.22527	2.15083	0.0314896	1.01819	1.47447
MMP14	1.22211	2.15068	0.0315016	1.01795	1.46723
CACNA1D	0.80612	-2.14895	0.0316381	0.662264	0.981224
FCN3	1.13529	2.1469	0.0318016	1.01111	1.27471
PHKB	0.816073	-2.13934	0.032408	0.677422	0.983102
IL7	0.806251	-2.13857	0.0324705	0.661839	0.982175
ENO2	1.21138	2.12746	0.0333822	1.01521	1.44545
GPIHBP1	1.19734	2.1259	0.0335118	1.01416	1.41361
GK5	0.802419	-2.12525	0.0335659	0.654994	0.983026
GALNS	1.21639	2.12072	0.0339455	1.01496	1.45779
CYP21A2	1.10778	2.11613	0.0343334	1.00758	1.21794
GFPT1	0.824344	-2.10821	0.0350129	0.688836	0.986509
PAX5	1.2025	2.10129	0.0356154	1.01248	1.42818
A4GALT	1.20084	2.0949	0.0361798	1.01186	1.42513
NR1D1	1.21867	2.09054	0.0365695	1.01243	1.46692
FCER2	1.18579	2.09046	0.0365766	1.01069	1.39122
CHST1	1.18044	2.09011	0.036608	1.01038	1.37913
KL	1.15698	2.08596	0.036982	1.00885	1.32686
HTT	0.814672	-2.07987	0.0375378	0.671579	0.988253
CLEC4A	0.716587	-2.07422	0.038059	0.52301	0.981811
IGF1	1.18441	2.06579	0.0388484	1.00871	1.39072
ALG14	0.819255	-2.06549	0.0388766	0.67805	0.989866
KCNH2	1.21036	2.06532	0.0388926	1.00979	1.45076
ITLN1	0.817779	-2.06051	0.03935	0.675359	0.990232
NFKB1	0.832493	-2.05851	0.0395407	0.699154	0.991261
SUCLG2	0.838298	-2.05489	0.0398891	0.708493	0.991885
LBR	0.82829	-2.05325	0.0400488	0.691962	0.991478
ERCC4	0.811802	-2.04456	0.0408983	0.664732	0.99141
GPD1L	0.834344	-2.04414	0.04094	0.70134	0.99257
GSTM1	1.19199	2.0417	0.0411815	1.00706	1.41088
NPC2	1.22023	2.03688	0.0416617	1.00754	1.47781
ADIPOR1	1.20352	2.03612	0.0417381	1.00695	1.43845
NPR3	1.18253	2.03486	0.0418652	1.00619	1.38978
RAB7A	1.23611	2.03408	0.041943	1.00775	1.51622
ACADVL	1.23543	2.03298	0.0420547	1.00762	1.51475
TPP1	1.22137	2.03021	0.0423357	1.00694	1.48145
SPP1	1.21703	2.02561	0.0428043	1.00639	1.47177
CHST3	1.19976	2.01755	0.0436381	1.00521	1.43197
MSTN	0.747399	-2.01704	0.0436912	0.563227	0.991795
MPC1	0.827291	-2.01527	0.0438766	0.687981	0.99481
GPI	0.82826	-2.01117	0.0443079	0.689314	0.995214
SPINK1	0.833704	-2.00261	0.045219	0.69776	0.996134
COX10	0.826471	-1.99954	0.0455504	0.685636	0.996235
PMVK	1.26345	1.99816	0.0456992	1.00448	1.5892
COG2	0.828015	-1.99542	0.0459973	0.687912	0.996652
ALG6	0.832205	-1.99353	0.046203	0.69471	0.996912
SERAC1	0.818258	-1.99036	0.0465511	0.6716	0.996941
CUX2	1.08648	1.989	0.0467015	1.00121	1.179
OSBP	0.837908	-1.98363	0.0472973	0.703572	0.997892
APOE	1.20252	1.98242	0.0474318	1.00209	1.44303
GOT2	0.82866	-1.98174	0.047508	0.688097	0.997937
SMPD1	1.21205	1.98055	0.0476421	1.002	1.46613
CEACAM5	0.838222	-1.97945	0.0477659	0.703837	0.998265
PKHD1	1.14842	1.979	0.0478159	1.00133	1.31712
STT3B	0.83973	-1.97658	0.0480891	0.706183	0.998533
ATP6AP1	1.22534	1.9709	0.0487358	1.00113	1.49976
SCT	1.16883	1.97038	0.0487945	1.00083	1.36503
TTR	1.11421	1.9659	0.0493096	1.00033	1.24107
CLEC11A	1.20911	1.96316	0.0496272	1.00031	1.46149
SLC4A4	0.81272	-1.96063	0.0499227	0.660561	0.99993
